# Supplementary material for: Similar patterns of genetic diversity and linkage disequilibrium in Western chimpanzees (Pan troglodytes verus) and humans indicate highly conserved mechanisms of MHC molecular evolution
Source: BMC Evol Biol. 2020 Sep 15;20:119. doi: 10.1186/s12862-020-01669-6 (PMC7491122; doi:10.1186/s12862-020-01669-6)
Supplement: Supplementary file 1 — Additional file 1: Additional Table S1. Allele frequencies and results of HWE and SEW tests at each Patr locus in the pooled and the four cohorts of chimpanzees. [file 12862_2020_1669_MOESM1_ESM.xlsx]

## Sheet: All-loci
Additional Table S1: Allele frequencies and results of HWE and SEW tests at each Patr locus in the pooled and the four cohorts of chimpanzees
Locus A	Pooled cohort	BPRCwb	Texascb	Yerkescb	Kumawb
N	50	28	23	22
A*01:01	0.0983	0.1021	0.0217	0.0997
A*02:01	0.0319	0.0179	0	0.051
A*03:01	0.1505	0.2086	0.1957	0.0909
A*03:02	0.01	0.0179	0.0217	0
A*04:01	0.126	0.1077	0.1229	0.1473
A*04:02	0.01	0	0	0.0227
A*04:04	0.01	0	0	0.0227
A*05:01	0.0422	0.0794	0.077	0
A*06:01	0.0668	0.0595	0.0435	0.0755
A*06:02	0.0106	0.0198	0	0
A*07:01	0.1193	0.0714	0.1522	0.1834
A*08:02	0.01	0	0	0.0227
A*08:03	0.01	0	0	0.0227
A*09:01	0.126	0.1887	0.1229	0.0682
A*11:01	0.03	0.0357	0	0.0227
A*14:01	0.07	0.0714	0.1229	0.0682
A*15:01	0	0	0.0217	0
A*17:01	0.01	0	0.0217	0.0227
A*18:01	0	0	0.0217	0
A*22:01	0	0	0.0217	0
blank	0.0683	0.0199	0.0325	0.0795
HWE p-value	1	1	0.98	0.569
SEW p-value Het. Excess (after correction))	0.069	0.010 (0.030)	0.095	0.022 (0.044)
SEW p-value Hom. Excess	0.572	0.839	0.808	0.747
Locus B	Pooled cohort	BPRCwb	Texascb	Yerkescb	Kumawb
N	51	29	23	22
B*01:01	0.2807	0.3573	0.3043	0.1818
B*03:01	0.0214	0.0197	0.1522	0.0227
B*04:01	0.0294	0.0172	0.0217	0.0455
B*05:01	0.1764	0.1552	0.087	0.2045
B*05:02	0.0098	0	0	0.0227
B*06:02	0	0	0.0217	0
B*08:02	0.0098	0	0	0.0227
B*09:01	0.0214	0.0197	0.0217	0.0227
B*10:01	0.0098	0	0	0.0227
B*13:01	0.0784	0.1207	0.1304	0.0227
B*14:01	0.0588	0.1034	0	0
B*16:01	0.0294	0.0345	0.0217	0.0227
B*16:02	0.0098	0	0	0.0227
B*17:01	0.0686	0	0	0.1591
B*19:01	0.0098	0	0	0.0227
B*20:01	0.0294	0	0	0.0682
B*20:02	0	0	0.0217	0
B*22:01	0.0098	0	0	0.0227
B*22:02	0	0	0.0217	0
B*23:01	0.0098	0	0	0.0227
B*23:02	0	0	0.0217	0
B*23:04	0	0	0.0217	0
B*24:01	0.0392	0	0.1087	0.0909
B*24:02	0.0783	0.1379	0	0
B*29:01	0.0196	0.0345	0.0435	0
blank	0.0002	0	0	0
HWE p-value	0.983	1	1	1
SEW p-value Het. Excess	0.645	0.393	0.662	0.736
SEW p-value Hom. Excess	0.907	0.881	0.951	0.965
Locus C	Pooled cohort	BPRCwb	Texascb	Yerkescb	Kumawb
N	51	29		22
C*01:01	0.0114	0		0.027
C*02:02	0.0098	0		0.0227
C*02:03	0.0686	0.1207		0
C*03:01	0.0196	0.0172		0.0227
C*04:01	0.3075	0.3793		0.2194
C*05:01	0.0392	0.0172		0.0682
C*05:02	0.0196	0.0345		0
C*06:01	0.2629	0.2241		0.312
C*08:01	0.0098	0		0.0227
C*09:01	0.1211	0.1379		0.1015
C*09:02	0.0098	0		0.0227
C*11:01	0.049	0.069		0.0227
C*12:01	0.033	0		0.0772
C*13:02	0.0098	0		0.0227
blank	0.0288	0		0.0584
HWE p-value	0.226	1		0.682
SEW p-value Het. Excess	0.811	0.353		0.774
SEW p-value Hom. Excess	0.945	0.793		0.97
Locus DRB1	Pooled cohort	BPRCwb	Texascb	Yerkescb	Kumawb
N	46	29	17		17
DRB1*02:01	0.2283	0.2759	0.1402		0.1471
DRB1*02:04	0.2283	0.2414	0.0882		0.2059
DRB1*03:02	0.0913	0.0517	0.1176		0.166
DRB1*03:05	0.087	0.1207	0.0294		0.0294
DRB1*03:06	0	0	0.0294		0
DRB1*03:07	0.1528	0.0862	0.1765		0.2796
DRB1*03:09	0.0462	0.0517	0.0294		0.0381
DRB1*03:11	0.0326	0.0172	0		0.0588
DRB1*03:12	0	0	0.0294		0
DRB1*03:13	0	0	0.0294		0
DRB1*03:14	0	0	0.0294		0
DRB1*07:01	0.0217	0.0345	0.1471		0
DRB1*07:02	0	0	0.0445		0
DRB1*10:01	0.0435	0.0517	0.0882		0.0294
blank	0.0684	0.069	0.0212		0.0457
HWE p-value	0.81	0.546	0.965		0.987
SEW p-value Het. Excess (after correction))	0.031	0.137	0.020 (0.060)		0.1
SEW p-value Hom. Excess	0.473	0.801	0.876		0.814
Locus DQA1	Pooled cohort	BPRCwb	Texascb	Yerkescb	Kumawb
N	29	29
DQA1*01:01		0.2759
DQA1*05:02		0.1552
DQA1*05:03		0.0517
DQA1*20:01		0.1034
DQA1*20:04		0.4138
HWE p-value		0.627
SEW p-value Het. Excess	0.1	0.1
SEW p-value Hom. Excess	0.707	0.707
Locus DQB1	Pooled cohort	BPRCwb	Texascb	Yerkescb	Kumawb
N	48	29	16		19
DQB1*03:02	0.5937	0.6552	0.3147		0.4929
DQB1*03:03/04	0	0	0.0348		0
DQB1*03:05	0.0208	0.0345	0.0625		0
DQB1*06:01	0.0521	0.0345	0.0761		0.068
DQB1*06:02	0.2917	0.2414	0.2818		0.3622
DQB1*06:07	0.0104	0	0.0938		0.0263
DQB1*15:01	0.0312	0.0345	0		0.0263
blank	0	0	0.1363		0.0242
HWE p-value	0.456	1	1		0.589
SEW p-value Het. Excess	0.873	0.893	0.085		0.891
SEW p-value Hom. Excess	0.97	0.939	0.911		0.952
Locus DPB1	Pooled cohort	BPRCwb	Texascb	Yerkescb	Kumawb
N	44	25			19
DPB1*01:07	0.1073	0.06			0.1834
DPB1*01:09	0.279	0.2504			0.3408
DPB1*01:11	0.2514	0.2296			0.2889
DPB1*01:12	0.1705	0.22			0.1053
DPB1*01:13	0.1023	0.12			0.0789
DPB1*01:18	0.0114	0.02			0
DPB1*03:04	0.0114	0.02			0
blank	0.0668	0.08			0.0027
HWE p-value	1	1			0.755
SEW p-value Het. Excess	0.079	0.125			0.1
SEW p-value Hom. Excess	0.491	0.675			0.754
N: sample size (in number of individuals); phet.excess: p-value for excess of heterozygotes (in brackets adjusted p-value after correction for multiple testing, when appropriate); phom.excess: p-value for excess of homozygotes. The tests were done without prior assumptions, thus two tailed rejection at the 5% level either occurs below 0.025 for excess of heterozygotes or above 0.975 for excess of…
