# Supplementary material for: Similar patterns of genetic diversity and linkage disequilibrium in Western chimpanzees (Pan troglodytes verus) and humans indicate highly conserved mechanisms of MHC molecular evolution
Source: BMC Evol Biol. 2020 Sep 15;20:119. doi: 10.1186/s12862-020-01669-6 (PMC7491122; doi:10.1186/s12862-020-01669-6)
Supplement: Supplementary file 2 — Additional file 2: Additional Table S2. List of human population samples per HLA locus. For each sample, its population name, it country and region, the population size as well as heterozygosity (H) and nucleotide diversity (π), allelic richness (ar) and the results of the Slatkin Ewens-Watterson test of neutrality and Hardy-Weinberg (HW) equilibrium are given. The table presents also the results of the simulations for diversity indices (average value and standard deviation, and the confidence interval at 95% on the 1000 sub-samples); the results of the simulations for Hardy-Weinberg test (proportion of rejections of HW test in the 1000 sub-samples); the results of the simulations for Ewens-Watterson test (proportion of rejections of Ewens-Watterson test (rejections for both an excess of homozygotes or of heterozygotes) in the 1000 sub-samples). [file 12862_2020_1669_MOESM2_ESM.xlsx]

## Sheet: DPB1
	Additional Table S2: List of human population samples per HLA locus. For each sample, its population name, it country and region, the population size as well as heterozygosity (H) and nucleotide diversity (π), allelic richness (ar) and the results of the Slatkin Ewens-Watterson test of neutrality and Hardy-Weinberg (HW) equilibrium are given. The table presents also the results of the simulations…
	Locus DPB1				Allelic richness						Heterozygosity					Nucleotide diversity					Hardy-weinberg test			Neutrality test of Ewens-Watterson-Slatkin
					Observed		Simulated (N=44)				Observed	Simulated (N=44)				Observed	Simulated (N=44)				Observed		Simulated (N=44)	Observed	Simulated (N=44)	Observed	Simulated (N=44)
	REG	Pays	Population	N	ar	arP	average arP	sd arP	Confidence interval at 95%		H	average	sd	Confidence interval at 95%		PI	average	sd	Confidence interval at 95%		LRT	p	Proportion of rejection (%)	minP	Proportion of rejection p<0.025 (%)	MaxP	Proportion of rejection p>0.975 (%)
HLA_DPB1_Aka_pygmies	AFS	Central African Republic / Basse Lobaye	Aka Pygmy	81	7.321	8.622	8.60064	0.647421	7.28612	9.7974	0.503958	0.50432	0.0371579	0.427953	0.571046	0.0129	0.0131087	0.00153088	0.010234	0.0161451	0.0002	0.988717	0	0.946449	0	0.97635	95.4
HLA_DPB1_234	AFS	Democratic Republic of Congo	Congolese (Kongo, Yaka, Luba)	84							0.849421	0.845421	0.0114444	0.823818	0.866678	0.0333	0.0335746	0.000749665	0.031855	0.0348501	-0.0002	0.988717	0	0.316487	0.3	0.80442	0.7
HLA_DPB1_CANLUO-Kenyan	AFS	Kenya / Several regions	Kenyan	123	14.462	18.24	17.7688	1.88826	14.1604	21.3707	0.889035	0.882857	0.0155742	0.84803	0.910574	0.0349	0.0351997	0.000838571	0.0334117	0.0366376	0.0028	0.9578	62.2	0.940543	0.1	0.98472	35
HLA_DPB1_220	AFS	Madagascar (Central highland)	Merina	163							0.864317	0.858374	0.0130754	0.830158	0.882197	0.034	0.0340742	0.000952665	0.03228	0.0357605	0	1	0.1	0.0471693	13.5	0.26207	0
HLA_DPB1_Mandenka_sorted_individuals	AFS	Senegal / Kedougou	Mandenka	93	9.275	10.874					0.818394					0.0324					0.0014	0.970153		0.768988		0.88099
HLA_DPB1_ZAFHAM-Zulu	AFS	South Africa / Durban	Zulu	87	9.457	10.818	10.8011	0.789955	9.25354	12.269	0.823613	0.819884	0.0233805	0.781273	0.848112	0.0333	0.0331131	0.000778449	0.0313456	0.0344431	0	1	0	0.362766	0	0.75366	0.2
HLA_DPB1_USALOU-Shona	AFS	Zimbabwe / Mashonaland	Shona	228	10.062	11.865	11.8576	1.17549	9.6633	14.1283	0.811842	0.804905	0.0238566	0.757911	0.848025	0.0324	0.0327397	0.000830591	0.0310971	0.0342361	0.0008	0.977435	0.9	0.622349	0	0.84292	8.5
HLA_DPB1_209	AMN	Mexico / Oaxaca	Mixe	54	3.327	4.011	4.011	0.381873	2.96764	4.33127	0.173536	0.173744	0.0162479	0.138416	0.193638	0.0015	0.00148935	0.000195451	0.00094	0.001647	-6e-05	0.99382	0	0.998641	0	0.999119	98.3
HLA_DPB1_211	AMN	Mexico / Oaxaca	Mixteca Alta	103	5.932	7.091	7.10548	0.781224	5.54323	8.56023	0.421288	0.419967	0.0426657	0.331379	0.497431	0.0086	0.00861992	0.00147379	0.00582985	0.0115061	0	1	0	0.969287	0	0.97529	96.7
HLA_DPB1_210	AMN	Mexico / Oaxaca	Zapotec	91	6.708	8.438	8.47937	0.86367	6.59867	9.98425	0.47715	0.474887	0.0403681	0.39284	0.54956	0.0132	0.0131798	0.00189401	0.0092578	0.0169099	0	1	0	0.99554	0	0.99554	100
HLA_DPB1_USAERL-Pima100	AMN	USA / Arizona, Gila River	Pima	95	5.596	6.46	6.34729	0.784173	4.68103	7.90803	0.652429	0.648015	0.0255364	0.598551	0.695497	0.0147	0.0143567	0.00195189	0.0104789	0.0181481	0	1	0.8	0.914586	0	0.94371	9.4
HLA_DPB1_USAERL-Canoncito-a	AMN	USA / Arizona, Grand Canyon	Canoncito	40	5.062	5.676					0.655625					0.0112					-0.00026	0.987135		0.635058		0.81041
HLA_DPB1_USAERL-zuni-a	AMN	USA / New Mexico	Zuni	50	3.532	3.878	3.87607	0.0936411	3.65197	3.94029	0.5114	0.510897	0.0197958	0.497205	0.521907	0.0093	0.00928193	0.000342902	0.008429	0.009556	-8e-05	0.992864	0	0.69921	0	0.83057	0
HLA_DPB1_USAERL-sioux-a	AMN	USA / South Dakota	Sioux	82	6.707	7.727	7.7154	0.680141	6.33378	8.90806	0.763452	0.761056	0.0163838	0.728994	0.787117	0.0238	0.0238947	0.00200097	0.0200525	0.0276528	0	1	0	0.616892	0	0.8225	0
HLA_DPB1_8	AMS	Brazil / South, Parana	Guarani	89							0.74902	0.742957	0.0224273	0.690078	0.781234	0.029	0.0287784	0.001074	0.0264506	0.03062	0	1	60.4	0.477162	0	0.68619	0
HLA_DPB1_9	AMS	Brazil / South, Parana	Kaingang	103							0.643315	0.637718	0.0391488	0.555391	0.706155	0.0261	0.0260483	0.00144735	0.0230229	0.0284543	0	1	11.1	0.349974	0	0.67589	0.6
HLA_DPB1_USAERL-Ticuna-a	AMS	Brazil / Tabatinga	Ticuna	49	7.267	8.067	8.0509	0.31582	7.35833	8.26201	0.746112	0.746051	0.0149832	0.737832	0.753216	0.0289	0.0288132	0.000403103	0.02777	0.029223	0	1	0	0.377255	0	0.79116	0
HLA_DPB1_USAERL-Yanomamo-a	AMS	Venezuela / Amazonas	Yanomamo	55	5.207	5.883	5.88703	0.415835	4.89873	6.26466	0.496213	0.496218	0.00487734	0.459254	0.53611	0.0208	0.0208189	0.000819485	0.0191823	0.022389	-0.00018	0.989296	0	0.836737	0	0.95228	13.6
HLA_DPB1_47	ANE	Japan / Hyogo	Japanese (Wajin)	70	7.197	8.043	8.04652	0.594952	6.80244	8.98551	0.758614	0.754883	0.0194819	0.714386	0.789013	0.0251	0.0252882	0.000868278	0.0234395	0.0267841	0.0026	0.959333	0.9	0.456684	0	0.7826	0
HLA_DPB1_49	ANE	Japan / Nagano	Japanese	110	7.751	9.032	9.04795	0.782801	7.44569	10.5576	0.738343	0.733563	0.0284132	0.67112	0.786109	0.0212	0.0211274	0.00160654	0.0178125	0.0241942	0.0006	0.980458	1.2	0.688384	0	0.87585	11.8
HLA_DPB1_135	ANE	Kazakhstan	Kazak	38	8.384	9.487					0.834101					0.0263					0	1		0.214273		0.67668
HLA_DPB1_236	ANE	Reublic of Tuva (several regions)	Tuvan	191	9.127	10.522	10.4556	1.10658	8.33052	12.8604	0.821295	0.815494	0.0186288	0.776725	0.847883	0.0266	0.0265158	0.00193265	0.0226904	0.0299701	-0.0002	0.988717	0.1	0.504036	0.1	0.70822	1.7
HLA_DPB1_17	ASE	China	Uyghur	62	10.212	11.833	11.8317	0.866044	10.027	13.1679	0.827665	0.827339	0.0129191	0.799926	0.850406	0.0306	0.0306406	0.000972277	0.0284995	0.0324061	0.0002	0.988717	0	0.51859	0	0.80867	0.2
HLA_DPB1_137	ASE	China / North	Han	57	9.988	11.096	11.0928	0.387807	10.2245	11.5086	0.808257	0.807475	0.0103315	0.78758	0.826652	0.0276	0.0276414	0.000676581	0.0261537	0.0289061	0	1	0	0.162186	0	0.63159	0
HLA_DPB1_USAERL-Malay	ASE	Malaisia	Malay	52	12.932	15.941	15.9369	0.674933	14.4367	17.0382	0.870745	0.870699	0.0317553	0.862639	0.878172	0.0333	0.0334322	0.000286936	0.0328066	0.0339072	-0.001	0.974773	0	0.74015	0	0.96757	9.3
HLA_DPB1_38	ASO	India / Punjab	Punjabi	51	11.689	14.807	14.8111	0.810548	12.885	15.8317	0.786707	0.786344	0.00833749	0.768134	0.800552	0.0272	0.0269479	0.000567321	0.0257298	0.027966	0.026	0.8719	0	0.994615	0	0.99564	99
HLA_DPB1_145	ASO	Lebanon	Lebanese	171							0.80854	0.803256	0.0158538	0.770741	0.83339	0.0243	0.0248127	0.00188554	0.020932	0.0282884	0	1	0	0.955996	0	0.98838	32.5
HLA_DPB1_6	AUS	Australia / North territory	Yuendumu	117							0.687109	0.6867	0.0230721	0.640643	0.730721	0.0156	0.0157293	0.000863982	0.0140547	0.0174114	-0.0004	0.984043	0.1	0.687632	0	0.86207	4.9
HLA_DPB1_USAGAO-Cape_York	AUS	Australia / Queensland / Cape York	Australian aborigines (Cape York)	96	6.645	7.689	7.7141	0.741607	6.26488	9.03807	0.71863	0.717501	0.00751702	0.666877	0.761044	0.0178	0.017856	0.00148018	0.0147495	0.02077	-0.0002	0.988717	0	0.712625	0	0.89595	1.3
HLA_DPB1_USAGAO-Kimberly	AUS	Australia / Western Australia / Kimberley	Australian aborigines (Kimberley)	38	4.739	4.958					0.503126					0.0121					-0.00096	0.975282		0.561092		0.85665
HLA_DPB1_158	EUR	Belgium / Namur & Luxembourg	Belgium	40							0.808438					0.0318					0	1		0.811908		0.96831
HLA_DPB1_119	EUR	Bulgaria	Bulgare	42	7.609	8.529					0.798083					0.0241					0.43	0.511989		0.312594		0.79014
HLA_DPB1_23	EUR	Czech Republic	Czech Gypsies	33	10.353	12.531					0.793801					0.0256					0	1		0.879151		0.97754
HLA_DPB1_CZEIVS-Czech	EUR	Czech Republic / Praha	Czech	102	9.133	11.123	11.1082	1.12448	8.8162	13.1888	0.77372	0.772529	0.0233637	0.721407	0.812311	0.0247	0.0248669	0.00187162	0.0209123	0.0283977	-0.0006	0.980458	0.4	0.967279	0	0.98414	44.4
HLA_DPB1_FINLOK-Finnish	EUR	Finland	Finnish	30	7.85	9					0.771687					0.0272					-8e-05	0.992864		0.341611		0.81392
HLA_DPB1_61	EUR	France, North, Flanders-Picardie	French	234	10.915	13.164	13.0779	1.25403	10.6888	15.4961	0.820726	0.814764	0.0229719	0.765414	0.855749	0.0303	0.0306697	0.00169145	0.0273594	0.0335863	0.0034	0.953502	2.9	0.444605	0	0.73174	19.2
HLA_DPB1_165	EUR	Greece / Attiki	Greek	96	9.851	12.081	12.0572	1.04223	9.99142	14.0564	0.809284	0.806083	0.0158806	0.773016	0.833347	0.0255	0.0259639	0.00167738	0.0223966	0.0289532	-0.0002	0.988717	0	0.907103	0	0.95919	38
HLA_DPB1_164	EUR	Greeece/ North Xanthis	Pomaki	100	9.323	10.896	10.8141	0.811112	8.94377	12.1236	0.790779	0.786123	0.0202597	0.746275	0.822657	0.0236	0.0235969	0.00186816	0.0199068	0.0269124	0.0002	0.988717	1.3	0.422275	0	0.77389	13
HLA_DPB1_45	EUR	Italy / Bergame	Italian	99	9.681	11.494	11.4542	0.986515	9.37004	13.1968	0.831374	0.824258	0.0181768	0.785143	0.854711	0.0295	0.0293928	0.0015039	0.0262847	0.0320633	0.2594	0.610533	16.2	0.567914	0	0.85956	3.9
HLA_DPB1_195	EUR	Portugal / Coimbra	Portuguese	108	9.798	11.743	11.7617	1.10791	9.52949	13.8941	0.764214	0.761276	0.0290824	0.69836	0.81074	0.0263	0.0265525	0.00213084	0.0223478	0.0302255	0.0008	0.977435	0.2	0.92342	0	0.97084	35.2
HLA_DPB1_65	EUR	Portugal / South	Portuguese	91							0.909888	0.904578	0.011038	0.881754	0.924528	0.0349	0.0354257	0.00142357	0.032081	0.0377039	0.0454	0.83127	4.2	0.394321	2.8	0.79994	5
HLA_DPB1_SVNJER-Slovenian	EUR	Slovenia / Ljubljana	Slovenian	100	8.787	10.621	10.4145	1.13896	7.94669	12.4757	0.743584	0.737421	0.0167335	0.671355	0.79239	0.0253	0.0249691	0.00192618	0.0209407	0.0283316	0	1	38	0.897312	0	0.97088	37.8
HLA_DPB1_82	EUR	Spain	Spanish	68	17.672	21.785	21.5182	1.14916	19.2969	23.5455	0.92334	0.920144	0.00862848	0.901324	0.935127	0.0372	0.036576	0.00117088	0.0341305	0.0384726	0.002	0.964329	56.3	0.03	19.3	0.78217	1.8
HLA_DPB1_196	EUR	Switzerland	Swiss	84	11.044	13.153	13.1015	1.01518	11.0336	14.8735	0.821176	0.817147	0.016316	0.784528	0.846566	0.0316	0.0315912	0.00115357	0.0291448	0.0335907	-0.0002	0.988717	0	0.530375	0	0.8846	13.5
HLA_DPB1_USAERL-Nusa-Tenggara	PAC	Indonesia / East Timor / Nusa Tenggara	East Timorese	86	7.694	8.501	8.5152	0.344224	7.61208	8.89296	0.740161	0.737293	0.0039899	0.682955	0.782103	0.0288	0.0287766	0.00103755	0.0266464	0.0305911	-0.0002	0.988717	0	0.159369	0	0.4221	0.5
HLA_DPB1_USAERL-Moluccas	PAC	Indonesia / Moluccas	Molucca	46	9.669	10.986	10.9863	0.214681	10.3547	11.1055	0.810683	0.810382	0.00559744	0.799839	0.821023	0.0285	0.0287634	0.000211378	0.0283187	0.029119	0	1	0	0.365657	0	0.81215	0
HLA_DPB1_USAERL-PNG_Highlands	PAC	Melanesia / New Guinea, Highlands	Papuan from New Guinea Highlands	88	5.395	5.796	5.76234	0.270241	4.94029	5.98174	0.708116	0.707843	0.0258203	0.672132	0.737421	0.0217	0.0217721	0.00148265	0.0187521	0.0244559	-0.0002	0.988717	0	0.197223	0	0.64333	0
HLA_DPB1_USAERL-PNG_Lowland	PAC	Melanesia / New Guinea, several regions	Papuan from New Guinea Lowland	48	7.455	8.668	8.67133	0.331436	7.93774	8.90789	0.791662	0.790631	0.005722	0.777141	0.799007	0.0257	0.0264724	0.000513879	0.025344	0.027333	0.0002	0.988717	80.6	0.500814	0	0.7912	1.2
HLA_DPB1_111	PAC	Papua New Guinea (several islands)	Trobriand Islanders	79	1.665	1.997	1.98875	0.465075	1	2.58307	0.037438	0.0370622	0.0167059	0.001998	0.06108	0.0012	0.00122525	0.000565278	0	0.002025	-0.000944298	0.975485	0	1	0	1	90
HLA_DPB1_Bugawan-Filipino	PAC	Philippines / Manilla	Filipino	94	8.113	9.607	9.57663	0.920022	7.73286	11.2432	0.718979	0.719121	0.0253594	0.664658	0.764528	0.0271	0.026791	0.00101522	0.024691	0.0285931	-0.001	0.974773	0	0.892476	0	0.98178	52.4

## Sheet: DQB1
	Locus DQB1				Allelic richness						Heterozygosity					Nucleotide diversity					Hardy-Weinberg test			Neutrality test of Ewens-Watterson-Slatkin
					Observed		Simulated (N=48)				Observed	Simulated (N=48)				Observed	Simulated (N=48)				Observed		Simulated (N=48)	Observed	Simulated (N=48)	Observed	Simulated (N=48)
	REG	Country / region	Population	N	ar	arP	average arP	sd arP	Confidence interval at 95%		H	average	sd	Confidence interval at 95%		π	average	sd	Confidence interval at 95%		LRT	p	Proportion of rejection of HW (%)	minP	Proportion of rejection of EW p<0.025 (%)	MaxP	Proportion of rejection of EW p>0.975 (%)
HLA_DQB1_Mzab_12WS_3	AFN	Algeria (South Sahara)	Mozabites	107	8.238	9.406	9.42978	0.668925	7.99071	10.7388	0.839807	0.834713	0.0148618	0.801903	0.860271	0.0768	0.0703168	0.00300664	0.0644479	0.0770775	0	1	9	0.108562	18.6	0.47778	0
HLA_DQB1_55	AFN	Algeria / Alger region	Algerian	100	9.291	11.907	11.9057	0.803269	10.2743	13.4387	0.81733	0.814191	0.0155836	0.78424	0.842272	0.0717	0.0716423	0.00160492	0.0684149	0.074609	-0.0002	0.988717	0	0.379891	16.2	0.71586	1.2
HLA_DQB1_CHESAN-Algiers	AFN	Algeria / Oran	Algerian	99	10.507	13.32	13.2464	0.851905	11.5212	14.7259	0.84022	0.834591	0.0193138	0.794413	0.867511	0.0745	0.0720002	0.00177799	0.0684997	0.0754608	0.0016	0.968093	27.9	0.202151	16.2	0.58621	1.1
HLA_DQB1_171	AFN	Egypt	Bedouin	98	12.086	14.569	14.5353	0.732364	13.0584	15.8477	0.898647	0.894102	0.00892562	0.874772	0.90993	0.0762	0.0676044	0.00354828	0.06152	0.0761391	-0.0004	0.984043	0	0.00461538	74.7	0.12781	0
HLA_DQB1_Delta_Egypt_12WS_109	AFN	Egypt / Delta	Egyptian	101	12.08	15.459	15.4524	1.05746	13.3111	17.4714	0.901183	0.895615	0.00772643	0.880013	0.909285	0.0635	0.0645022	0.00258494	0.0598265	0.0708122	0.002	0.964329	1.2	0.18623	16.2	0.6385	0
HLA_DQB1_South_Egypt_12WS_169	AFN	Egypt / Upper Egypt	Egyptian	94	13.137	16.969	16.8947	0.921246	14.8886	18.5385	0.905362	0.901231	0.00883916	0.881931	0.918088	0.0744	0.0676239	0.00353947	0.0615672	0.0766359	0.0004	0.984043	0	0.0477083	28.1	0.54657	0
HLA_DQB1_CHESAN-Morocco	AFN	Morocco, Souss	Morrocan	98	8.645	10.776	10.6858	0.774566	9.22112	12.0496	0.802797	0.797067	0.024233	0.747995	0.838746	0.0724	0.0761094	0.00484987	0.0677978	0.0825921	0.0004	0.984043	49.6	0.237819	16.2	0.60551	0.2
HLA_DQB1_Gabes	AFN	Tunisia (Gabes)	Tunisians	96	7.765	9.501	9.46697	0.594563	8.25049	10.4113	0.813952	0.807765	0.0163362	0.770457	0.83399	0.0704	0.0707791	0.0025187	0.0660448	0.075399	2.6458	0.103824	89	0.149098	16.2	0.53512	0.2
HLA_DQB1_Jerba	AFN	Tunisia, Jerba	Berbers from Jerba	55	8.056	9.386	9.38644	0.265483	8.64845	9.57322	0.82741	0.825971	0.00773837	0.808799	0.83817	0.0765	0.0767918	0.000850369	0.0749222	0.0782501	0.099	0.753033	0	0.154481	16.2	0.76328	0
HLA_DQB1_Matmata	AFN	Tunisia, Matmata	Berbers from Matmata	81	8.396	9.979	10.0064	0.648443	8.62905	11.0719	0.827549	0.8241	0.0113381	0.800296	0.844616	0.077	0.0770341	0.00116051	0.0748372	0.0793054	0	1	0	0.181833	16.2	0.72629	0
HLA_DQB1_Copts_12WS_221	AFN	USA / Massachussets, Boston* (Egypt /Cairo & Alexandria)	Egyptian copt	40	8.525	9.646					0.847187					0.0707					0	1		0.0229546		0.40122
HLA_DQB1_234	AFS	Democratic Republic of Congo	Congolese (Kongo, Yaka, Luba)	88							0.811549	0.807462	0.014541	0.776512	0.833863	0.0742	0.0735106	0.00225357	0.0688429	0.0773334	0.0006	0.980458	1.1	0.433115	16.2	0.75645	0
HLA_DQB1_155	AFS	Ethiopia / Arssi	Amhara	98	8.722	9.968	9.94456	0.529921	8.87533	10.7096	0.837058	0.83197	0.0152546	0.797306	0.857645	0.077	0.0771272	0.00208464	0.0728713	0.0809928	0	1	0	0.0297183	16.2	0.28338	0
HLA_DQB1_154	AFS	Ethiopia / Arssi	Oromo	83	9.074	9.885	9.88729	0.133015	9.63035	9.98825	0.833281	0.830102	0.0154784	0.798203	0.857433	0.0772	0.0765975	0.00199254	0.0720561	0.0800506	-0.0004	0.984043	0	0.00373913	66.8	0.09408	0
HLA_DQB1_CANLUO-Kenyan	AFS	Kenya	Kenyans	113	8.588	10.388	10.3819	0.934305	8.56351	12.086	0.857307	0.851229	0.0108669	0.82878	0.871076	0.0784	0.0764766	0.00232866	0.07173	0.0806371	0.0006	0.980458	4.1	0.310092	16.2	0.68082	0
HLA_DQB1_220	AFS	Madagascar	Merina	163							0.791531	0.78323	0.0291005	0.723155	0.833788	0.0607	0.0618356	0.00534179	0.0507483	0.0710452	0	1	20.2	0.090514	16.2	0.33185	0.1
HLA_DQB1_usatng_rwandans	AFS	Rwanda / Kigali	Rwandan	280	8.025	9.676	9.63069	0.978102	7.65907	11.5976	0.847402	0.839782	0.0129531	0.812345	0.862564	0.0709	0.0708898	0.00306885	0.0643902	0.0764261	0.2282	0.632862	8	0.350426	16.2	0.58962	0
HLA_DQB1_ZAFHAM-Zulu	AFS	South Africa / Durban	Zulu	87	7.659	8.613	8.62416	0.309876	7.68485	8.9347	0.836822	0.834766	0.00967546	0.813766	0.851567	0.0807	0.0789286	0.00289505	0.0737107	0.084388	-0.0002	0.988717	0	0.0235345	16.2	0.17404	0
HLA_DQB1_USALOU-Shona	AFS	Zimbabwe / Mashonaland	Shona	229	8.515	10.519	10.4497	0.974749	8.53527	12.407	0.841303	0.834269	0.0158841	0.800977	0.861508	0.0729	0.0729569	0.00342807	0.0655026	0.0786571	0.0016	0.968093	2.9	0.22205	16.2	0.58897	0
HLA_DQB1_Leffel-Yupik	AMN	Alaska / South	Yupik	251	5.267	6.298	6.33101	0.800388	4.90388	7.95892	0.590758	0.584702	0.0528143	0.476564	0.681668	0.035	0.0339204	0.00347361	0.0266656	0.0403302	0.0016	0.968093	7.1	0.74562	16.2	0.83798	7.8
HLA_DQB1_58	AMN	Mexico	Mexican	163	8.13	9.834	9.84109	0.884952	8.27712	11.5302	0.82895	0.824668	0.0157212	0.792177	0.853407	0.062	0.061493	0.00339951	0.0544625	0.0676222	0.0002	0.988717	0.8	0.287961	16.2	0.53998	0
HLA_DQB1_MEXGOR-Lacandon	AMN	Mexico / Chiapas	Lacandon	162	2.717	3.208	3.21494	0.553909	2	4.34658	0.35675	0.355472	0.0422618	0.272005	0.437188	0.0113	0.0113332	0.00239085	0.007313	0.016219	-5.1398e-05	0.99428	0	0.890062	16.2	0.92376	1.5
HLA_DQB1_57	AMN	Mexico / Hermosillo, Pitiquito, Altar	Seri	84	3.913	4.346	4.349	0.353211	3.6875	4.68517	0.652233	0.649553	0.0138892	0.620471	0.674261	0.0434	0.0434789	0.00157047	0.040375	0.0464542	0	1	0	0.374184	16.2	0.6301	0
HLA_DQB1_MEXGOR-Seri	AMN	Mexico / Isla Tiburon	Seri	33	3.738	4					0.639191					0.0403					-4e-05	0.994954		0.2825		0.50582
HLA_DQB1_MEXGOR-Mestiso	AMN	Mexico / Mexico City	Mexican	204	8.14	10.054	10.1053	0.932534	8.27117	11.8247	0.821235	0.816868	0.0160955	0.782604	0.845464	0.0606	0.0608214	0.00342925	0.0535054	0.0670246	-0.0002	0.988717	0.2	0.154151	16.2	0.45631	0
HLA_DQB1_209	AMN	Mexico / Oaxaca	Mixe	55	3.79	4.442	4.40536	0.360705	3.6875	4.59211	0.682217	0.681543	0.00947865	0.655589	0.692536	0.0394	0.0397466	0.000814265	0.037927	0.040938	0	1	0	0.665641	16.2	0.77478	0
HLA_DQB1_211	AMN	Mexico / Oaxaca	Mixteca Alta	103	5.822	7.307	7.21244	0.815443	5.58977	8.64573	0.744102	0.739491	0.0184982	0.703178	0.774025	0.0419	0.0423508	0.00276614	0.0377099	0.0511319	0.0034	0.953502	0.3	0.83872	16.2	0.95398	0.5
HLA_DQB1_210	AMN	Mexico / Oaxaca	Zapotec	78	6.752	8.511	8.51678	0.704539	7.05424	9.6499	0.789035	0.783544	0.0162974	0.747575	0.812523	0.0421	0.0458966	0.00547626	0.0380595	0.0571317	0.3844	0.535258	23.5	0.596438	16.2	0.84632	0.9
HLA_DQB1_USAERL-Canoncito-a	AMN	USA / Arizona, Grand Canyon	Canoncito	40	4.233	5.617					0.579375					0.041					-0.00012	0.99126		0.930453		0.96717
HLA_DQB1_USAERL-zuni-a	AMN	USA / New Mexico	Zuni	50	4.909	5.813	5.81053	0.067882	5.63067	5.84777	0.6156	0.615155	0.00795839	0.598106	0.628981	0.0417	0.0417052	0.000673647	0.040373	0.04272	6e-05	0.99382	0	0.653489	16.2	0.85385	0
HLA_DQB1_USAERL-sioux-a	AMN	USA / South Dakota	Sioux	95	6.33	7.484	7.46194	0.543821	6.56363	8.33474	0.749226	0.742378	0.0265884	0.683611	0.788113	0.0378	0.0381108	0.00366519	0.0307306	0.0451205	0.001	0.974773	81.8	0.279689	16.2	0.65763	1.1
HLA_DQB1_BRAPTZ-Kaiowa	AMS	Brazil / Mato Grosso do Sul, Amambai, Limão Verde	Guarani-Kaiowa	144	3.966	4	3.99918	0.0101397	3.99175	4	0.620916	0.622056	0.0334839	0.550142	0.682472	0.0292	0.0292911	0.00267279	0.0239319	0.0341772	0	1	0.6	0.0998045	16.2	0.27889	0
HLA_DQB1_BRAPTZ-Nandewa	AMS	Brazil / Mato Grosso do Sul, Porto Lindo, Amambai,	Guarani-Nandewa	53	4.493	4.954	4.95405	0.0317989	4.89631	4.96921	0.524363	0.524286	0.012885	0.499118	0.546476	0.0348	0.0331595	0.00107901	0.030669	0.034651	8e-05	0.992864	0	0.52745	16.2	0.80048	0
HLA_DQB1_8	AMS	Brazil / South, Parana	Guarani	79							0.625942	0.623571	0.0236179	0.576267	0.666777	0.0306	0.0308972	0.00256079	0.025462	0.0357252	-0.0002	0.988717	0	0.608285	16.2	0.85151	0.3
HLA_DQB1_9	AMS	Brazil / South, Parana	Kaingang	88							0.629429	0.626429	0.0249642	0.577297	0.672967	0.0435	0.0434728	0.00155206	0.0402162	0.0464784	-6.622e-06	0.997947	0	0.328687	16.2	0.60924	0
HLA_DQB1_USAERL-Ticuna-a	AMS	Brazil / Tabatinga	Ticuna	49	4.195	4.671	4.67223	0.0913899	4.67925	4.68517	0.697188	0.697167	0.00216936	0.691198	0.700082	0.0383	0.038302	0.000333196	0.037565	0.038719	-2e-05	0.996432	0	0.260051	16.2	0.57202	0
HLA_DQB1_USAERL-Yanomamo-a	AMS	Venezuela / Amazonas	Yanomamo	55	2.917	2.999	2.99893	0.00179354	2.99175	2.99983	0.550547	0.552249	0.00923666	0.532346	0.569239	0.02	0.0200477	0.00107071	0.017266	0.021247	-0.000562301	0.981082	0	0.25344	16.2	0.56674	0
HLA_DQB1_185	AMS	Venezuela / Zulia	Yukpa	70	3.197	3.471	3.46467	0.321925	2.99982	3.6875	0.478801	0.47288	0.0458653	0.362949	0.54542	0.0191	0.0190694	0.00243818	0.0141137	0.023363	0.00128	0.97146	70.8	0.471715	16.2	0.65429	0.6
HLA_DQB1_49	ANE	Japan / Nagano	Japanese	110	11.056	12.62	12.6468	0.532586	11.6186	13.498	0.899912	0.894793	0.00643811	0.881494	0.906037	0.0567	0.0532562	0.00324407	0.0459844	0.0579743	0	1	0	0.000263158	97.9	0.0005	0
HLA_DQB1_47	ANE	Japon / Hyogo	Japonese (Wajin)	76	9.7	10.406	10.4105	0.334692	9.90296	10.6849	0.889462	0.886636	0.00459884	0.876505	0.89438	0.0584	0.0574397	0.0016214	0.0543361	0.0605348	0	1	0	0.000107527	100	0.01838	0
HLA_DQB1_135	ANE	Kazakhstan	Kazak	39	11.577	13.79					0.875791					0.0735					0.0016	0.968093		0.0371429		0.81227
HLA_DQB1_184	ANE	Mongolia / Oulan-Bator	Halkh	41	12.173	15.42					0.85929					0.0717					-0.0002	0.988717		0.245789		0.90211
HLA_DQB1_112	ANE	Mongolia / Uvs Aimag	Hoton	84	8.284	9.935	9.94243	0.491673	8.79168	10.6486	0.813722	0.809362	0.0153377	0.778899	0.837184	0.0788	0.0780405	0.00161281	0.074594	0.0809036	0.0024	0.960927	1	0.214889	16.2	0.55403	0
HLA_DQB1_17	ASE	China	Uyghurs	66	9.979	12.087	12.079	0.422472	11.1704	12.6392	0.843551	0.840885	0.0110835	0.81689	0.861234	0.0705	0.0734514	0.00335833	0.0681646	0.0796036	0	1	0	0.102355	16.2	0.48634	0
HLA_DQB1_137	ASE	China / North	Han	57	11.585	13.62	13.5762	0.246665	12.8061	13.8447	0.900612	0.898722	0.00477507	0.888613	0.906928	0.072	0.0667121	0.00152568	0.0637307	0.0696232	0	1	78.8	0.0025	93.2	0.31337	0
HLA_DQB1_USAERL-Malay	ASE	Malay Peninsula	Malay	55	9.319	11.111	11.1105	0.316138	10.2759	11.3975	0.819368	0.818875	0.00873362	0.801685	0.835481	0.0639	0.0601435	0.00407533	0.0537553	0.0667122	-0.0002	0.988717	0	0.159856	16.2	0.55611	0
HLA_DQB1_VNHNAN-VietKinh	ASE	Viet Nam / Hanoi	Kinh	100	9.051	11.082	11.0731	0.664244	9.59021	12.1298	0.826079	0.818595	0.0233726	0.768143	0.856906	0.0598	0.0539053	0.00373873	0.0465708	0.0606752	0.0002	0.988717	47.2	0.0915579	16.2	0.47383	0.3
HLA_DQB1_VNHNAN-VietMuong	ASE	Viet Nam / Hoa Binh	Muong	82	8.344	10.985	10.8739	1.00921	8.8154	12.7272	0.734938	0.729613	0.027354	0.673572	0.77882	0.0643	0.059414	0.00522907	0.0482811	0.0675094	0	1	1	0.864926	16.2	0.96099	20.3
HLA_DQB1_38	ASO	India / Punjab	Punjabi	42							0.884857					0.0539					0	1		0.00333333		0.45886
HLA_DQB1_TURSAR-Turk	ASO	Turkey / Marmara	Turk	245	10.59	12.941	12.9431	0.842873	11.2861	14.6194	0.868118	0.861167	0.0149703	0.829188	0.888324	0.0603	0.0622122	0.00447079	0.0536378	0.071452	0.0004	0.984043	1.2	0.0371515	16.2	0.1997	0
HLA_DQB1_USAGAO-Cape_York	AUS	Australia / Queensland / Cape York	Australian aborigines (Cape York)	99	8.829	10.726	10.7335	0.586012	9.34175	11.581	0.820495	0.817344	0.017951	0.78148	0.85159	0.0549	0.0548146	0.00268784	0.0493933	0.0597656	-0.0002	0.988717	0.1	0.136803	16.2	0.4858	0
HLA_DQB1_USAGAO-Kimberly	AUS	Australia / Western Australia / Kimberley	Australian aborigines (Kimberley)	41	4.889	5.768					0.682051					0.0405					-0.00038	0.984447		0.520794		0.76398
HLA_DQB1_158	EUR	Belgium / Namur & Luxembourg	Belgium	40							0.879475					0.0635					0	1		0.0138461		0.41181
HLA_DQB1_119	EUR	Bulgaria	Bulgares	120							0.858238	0.852321	0.0127999	0.826078	0.875299	0.0697	0.0644811	0.00464538	0.0559815	0.0735181	0.5304	0.466439	40.3	0.0474074	16.2	0.33853	0
HLA_DQB1_20	EUR	Croatia / Hvar	Croatian	104	9.724	11.675	11.6724	0.886307	9.91125	13.3641	0.85649	0.851838	0.0134505	0.821667	0.876113	0.067	0.0657709	0.00268941	0.0605596	0.0711712	0	1	0	0.167345	16.2	0.52172	0
HLA_DQB1_19	EUR	Croatia / Krk	Croatian	102	9.096	11.115	11.1334	0.643354	9.77228	12.1741	0.8381	0.835166	0.0146129	0.8036	0.861143	0.0667	0.0681496	0.0033609	0.060365	0.0734982	0	1	0	0.136106	16.2	0.53768	0
HLA_DQB1_21	EUR	Croatia / North-West, Zagreb	Croatian	139							0.874	0.866347	0.0141668	0.834797	0.891183	0.0607	0.0645307	0.00482373	0.0550302	0.0733564	0	1	54.6	0.00821561	22	0.1235	0
HLA_DQB1_22	EUR	Czech Republic	Czech	35	9.907	11.881					0.849347					0.0684					0	1		0.151927		0.86744
HLA_DQB1_23	EUR	Czech Republic	Czech Gypsies	33	9.2	10					0.849391					0.0549					0	1		0.02		0.55166
HLA_DQB1_CZEIVS-Czech	EUR	Czech Republic / Praha	Czech	106	10.105	11.802	11.8279	0.499279	10.6578	12.563	0.873904	0.870252	0.0104258	0.847896	0.887585	0.0699	0.0668844	0.00269863	0.0615972	0.0719866	0	1	0.2	0.014	41.1	0.2878	0
HLA_DQB1_229	EUR	France, Ile de France	French	224	9.021	10.622	10.6423	0.749822	9.2505	12.0826	0.85849	0.852972	0.013002	0.824426	0.875026	0.0698	0.0688607	0.00368509	0.0608727	0.0755376	-0.0002	0.988717	0.1	0.0279279	16.3	0.11637	0
HLA_DQB1_61	EUR	France, North, Flanders-Picardie	French	234							0.862849	0.868921	0.0134383	0.841408	0.891084	0.0623	0.0643676	0.00379352	0.0572219	0.0713552	-0.0016	0.968093	0.1	0.0548658	41.9	0.23207	0
HLA_DQB1_165	EUR	Greece / Attiki	Greek	96							0.82316	0.819262	0.0183311	0.780081	0.852532	0.0593	0.0591791	0.00359864	0.0519768	0.0665348	0	1	0	0.0590164	16.2	0.33638	0
HLA_DQB1_164	EUR	Greeece/ North Xanthis	Pomaki	100							0.81594	0.812215	0.0174617	0.775378	0.842047	0.0684	0.0676825	0.00383796	0.0580178	0.0735417	0	1	0	0.406912	16.2	0.73272	0.2
HLA_DQB1_46	EUR	Italy	Sardes	80	8.027	10.067	10.0671	0.818436	8.27136	11.5225	0.832054	0.829515	0.00929668	0.810396	0.846847	0.0726	0.0724889	0.00130788	0.0698517	0.0749344	0	1	0	0.462168	16.2	0.82203	0
HLA_DQB1_45	EUR	Italy / Bergame	Italian	98	10.222	11.893	11.9004	0.479018	10.7999	12.5827	0.847986	0.843687	0.0172063	0.806413	0.873458	0.064	0.0656932	0.00319158	0.0594148	0.0713116	0	1	0	0.00994475	26.3	0.20698	0
HLA_DQB1_42	EUR	Italy / Pavia	Italian	93							0.841911	0.838352	0.0142886	0.807483	0.862827	0.0636	0.0640425	0.00253835	0.0591058	0.06888	-0.0002	0.988717	0	0.04805	16.2	0.33	0
HLA_DQB1_156	EUR	Poland	Polish	99	9.537	11.366	11.4167	0.712014	9.95267	12.8144	0.87503	0.870199	0.00860107	0.85232	0.885349	0.0715	0.0701682	0.0029085	0.0636764	0.0750028	0.0802	0.777027	3.8	0.0688177	16.2	0.41668	0
HLA_DQB1_195	EUR	Portugal / Coimbra	Portuguese	220	9.307	11.361	11.3602	0.900536	9.65113	13.089	0.848703	0.843391	0.0163861	0.808956	0.871542	0.0713	0.0723685	0.00331327	0.0657934	0.0792152	-0.001	0.974773	0.6	0.0752137	16.2	0.41002	0
HLA_DQB1_65	EUR	Portugal / South	Portuguese	111	10.734	13.065	13.0766	0.789767	11.5544	14.5868	0.879063	0.874661	0.00985617	0.852811	0.892589	0.0677	0.0687691	0.00283053	0.0627878	0.0743394	0	1	0	0.026	21.7	0.35183	0
HLA_DQB1_SVNJER-Slovenian	EUR	Slovenia / Ljubljana	Slovenia	100	10.255	12.379	12.2662	0.778769	10.5935	13.7199	0.890077	0.88418	0.00866391	0.865973	0.899212	0.0712	0.0699959	0.00400263	0.0601569	0.0746756	0	1	66.3	0.0278378	25.2	0.32729	0
HLA_DQB1_104	EUR	Spain	Spanish	100	9.684	11.47	11.437	0.754021	9.90111	12.8153	0.883423	0.877192	0.00925163	0.857815	0.892666	0.0712	0.0703267	0.00229317	0.0653357	0.074419	0.2744	0.600395	21.7	0.0426214	36.3	0.39137	0
HLA_DQB1_120	EUR	Spain	Spanish basque	158	7.106	8.747	8.62549	0.834728	6.96793	10.2496	0.757361	0.7476	0.0297115	0.682119	0.797587	0.0705	0.070697	0.00270189	0.0645663	0.0752611	0	1	18.7	0.60184	16.2	0.81375	1.8
HLA_DQB1_USAERL-Nusa-Tenggara	PAC	Indonesia / East Timor / Nusa Tenggara	East_Timorese	86	7.456	9.016	9.00754	0.482929	7.86516	9.67698	0.839608	0.834277	0.0101923	0.811775	0.853816	0.0446	0.0482946	0.00496237	0.0410128	0.0574368	1.1384	0.285991	57.7	0.0943094	16.2	0.54806	0
HLA_DQB1_USAERL-Moluccas	PAC	Indonesia / Moluccas	Molucca	46	7.508	8.629					0.768303					0.0569					0.0004	0.984043		0.325402		0.70245
HLA_DQB1_USAERL-PNG_Highlands	PAC	Melanesia / New Guinea, Highlands	Papuans from New Guinea Highlands	91	6.854	7.863	7.7095	0.598267	6.67692	8.58135	0.798429	0.793826	0.018008	0.751089	0.82365	0.0449	0.0441232	0.00172777	0.0405824	0.0473602	0	1	72.6	0.113428	16.2	0.36959	0
HLA_DQB1_USAERL-PNG_Lowland_MV	PAC	Melanesia / New Guinea, Lowlands, Wosera	Papuans from New Guinea Lowland	91	4.05	5.176	5.11337	0.931647	3.68749	7.125	0.581095	0.585585	0.0303954	0.521714	0.642543	0.0451	0.0449103	0.00240246	0.0397959	0.0491366	-0.00102325	0.974481	0	0.983105	16.2	0.98496	7
HLA_DQB1_USAERL-PNG_Lowland	PAC	Melanesia / New Guinea, several regions	Papuans from New Guinea Lowland	48	7.536	9.24					0.810152					0.058					0.0012	0.972366		0.382845		0.83441
HLA_DQB1_Bugawan-Filipino	PAC	Philippines / Manilla	Filipino	94	9.368	11.414	11.4199	0.734417	9.90606	12.7648	0.8563	0.850933	0.014042	0.821014	0.874993	0.0606	0.0539765	0.00470357	0.0464548	0.0636833	0.0012	0.972366	32.1	0.0978369	16.2	0.42967	0

## Sheet: DQA1
	Locus DQA1
					Allelic richness					Nucleotide diversity					Heterozygosity					Test Hardy-Weinberg			Neutrality test of Ewens-Watterson-Slatkin
					Observed	Simulated (N=29)				Observed	Simulated (N=29)				Observed	Simulated (N=29)				Observed	Simulated (N=29)		Observed	Simulated (N=29)	Observed	Simulated (N=29)
	REG	Country	Population	N	ar / arP	average	sd	Confidence interval at 95%		π	average	sd	Confidence interval at 95%		H	average	sd	Confidence interval at 95%		LRT	p	Proportion of rejection of HW (%)	minP	Proportion of rejection of EW p<0.025 (%)	MaxP	Proportion of rejection of EW p>0.975 (%)
DQA1_CHESAN-Morocco	AFN	Morocco, Souss	Morrocan	98	6.892	6.917	0.70043	6	8	0.0779	0.0778322	0.00206034	0.0724158	0.0803358	0.818576	0.806861	0.021854	0.758052	0.840181	0.0004	0.984043	16.2	0.0494545	24.8	0.23899	0
DQA1_Tunisians_private	AFN	Tunisia / Tunis	Tunisian	97	6.901	6.905	0.296754	6	7	0.075	0.074948	0.00258579	0.0691648	0.0788466	0.773224	0.763613	0.0316527	0.693239	0.816651	0.0024	0.960927	2.2	0.043218	4.8	0.26158	0
DQA1_Copts_12WS_221	AFN	USA / Massachussets, Boston* (Egypt /Cairo & Alexandria)	Egyptian copt	40	7.924	7.908	0.292612	7	8	0.081	0.0809743	0.000954044	0.078619	0.0823242	0.8039	0.799626	0.0163491	0.764077	0.826831	0.0018	0.966159	0	0.107429	5.8	0.6886	0
DQA1_Aka_pygmies	AFS	Central African Republic	Aka Pygmy	48	8.731	8.751	1.10554	7	10	0.0777	0.0775358	0.00184926	0.0731539	0.0801915	0.824278	0.817025	0.0186134	0.774065	0.847044	0.0006	0.980458	2.2	0.283587	3.2	0.77902	0
DQA1_CANLUO-Kenyan	AFS	Kenya / different areas	Kenyan	119	6.71	6.66	0.514456	6	7	0.0722	0.0709004	0.00302926	0.0637716	0.0756457	0.78926	0.779583	0.0241517	0.729319	0.823241	0.0014	0.970153	2.3	0.0541281	5.4	0.23976	0
DQA1_220	AFS	Madagascar	Merina	163						0.0705	0.0703769	0.00291148	0.0647268	0.0760016	0.821222	0.807079	0.0249402	0.750613	0.847103	0.3464	0.556158	5.3	0.0085575	17	0.0425	0
DQA1_ZAFHAM-Zulu	AFS	South Africa / Durban	Zulu	89	6.968	6.956	0.205198	6	7	0.0748	0.0751245	0.00237492	0.0700246	0.0791215	0.823941	0.812139	0.0229393	0.760398	0.850917	0.6872	0.407118	25.4	0.00416918	27	0.02995	0
DQA1_USALOU-Shona	AFS	Zimbabwe / Mashonaland	Shona	229	7.103	7.089	0.548981	6	8	0.0654	0.0654457	0.00535828	0.0540639	0.0742753	0.790483	0.781538	0.0294599	0.713398	0.829102	0.0008	0.977435	1.4	0.0876616	9.2	0.1776	0
DQA1_Leffel-Yupik	AMN	Alaska / South	Yupik	58	5.441	5.436	0.549733	4	6	0.0702	0.0702858	0.00275674	0.0641518	0.074876	0.712239	0.706391	0.0237661	0.656919	0.746774	0	1	0	0.224849	0.3	0.48037	0
DQA1_58	AMN	Mexico	Mexican	163	7.528	7.541	0.597223	6	8	0.0776	0.0777266	0.00208659	0.0728027	0.0805744	0.805672	0.798069	0.022167	0.747938	0.834922	-0.0004	0.984043	0.6	0.0127113	12.7	0.09714	0
DQA1_MEXGOR-Lacandon	AMN	Mexico / Chiapas	Lacandon	162	2.727	2.776	0.751258	2	4	0.0353	0.0355157	0.00562456	0.022741	0.046268	0.33779	0.337304	0.0535249	0.215844	0.440532	-4.1936e-05	0.994833	0	0.813859	0	0.86915	4.2
DQA1_57	AMN	Mexico / Hermosillo, Pitiquito, Altar	Seri	84	4.27	4.285	0.517729	3	5	0.0573	0.0574813	0.00146071	0.054902	0.0602615	0.648845	0.64435	0.0243918	0.595044	0.686684	0	1	0	0.379398	0	0.58597	0
DQA1_MEXGOR-Seri	AMN	Mexico / Isla Tiburon	Seri	33	3.987	3.989	0.104355	4	4	0.0572	0.0571881	0.000527958	0.055784	0.057988	0.639191	0.637606	0.0120941	0.611835	0.658743	-4e-05	0.994954	0	0.285111	0	0.59577	0
DQA1_MEXGOR-Mestiso	AMN	Mexico / Mexico City	Mexican	204	6.907	6.907	0.294002	6	7	0.0765	0.0765488	0.00264982	0.0703657	0.0806202	0.795135	0.786623	0.0239586	0.736069	0.829631	0.0006	0.980458	0.8	0.0119209	12.9	0.0623	0
DQA1_209	AMN	Mexico / Oaxaca	Mixe	53	3.807	3.575	0.49459	3	4	0.052	0.0515285	0.00375742	0.0430639	0.0575899	0.6716	0.662107	0.0357926	0.578915	0.717158	0.00088	0.976334	82.3	0.16008	0	0.39358	0
DQA1_211	AMN	Mexico / Oaxaca	Mixteca Alta	103	4.863	4.872	0.337238	4	5	0.0672	0.0671821	0.0037219	0.059363	0.0736214	0.698493	0.685015	0.0435902	0.587609	0.759133	0.0022	0.96259	19.3	0.0807798	0	0.28543	0
DQA1_210	AMN	Mexico / Oaxaca	Zapotec	82	5.596	5.598	0.557411	4	6	0.066	0.0660487	0.00287719	0.0599056	0.0712849	0.738119	0.723175	0.0279339	0.665803	0.776058	0	1	9.5	0.184559	0	0.49266	0
DQA1_USAERL-Canoncito-a	AMN	USA / Arizona, Grand Canyon	Canoncito	40	3.926	3.926	0.261902	3	4	0.033	0.0330743	0.00301304	0.026973	0.0381985	0.577187	0.581985	0.018807	0.547541	0.624034	-0.00094	0.975541	0	0.60004	0	0.78638	0
DQA1_USAERL-zuni-a	AMN	USA / New Mexico	Zuni	50	3.826	3.819	0.385211	3	4	0.0469	0.0469919	0.00411464	0.0380725	0.0540874	0.583	0.580449	0.0315116	0.516608	0.636703	-7.9718e-05	0.992876	0	0.33723	0	0.46268	0
DQA1_USAERL-sioux-a	AMN	USA / South Dakota	Sioux	96	6.06	6.071	0.659085	5	7	0.0628	0.0625638	0.00419377	0.0537819	0.070166	0.63717	0.634495	0.042757	0.546439	0.712312	-0.0012	0.972366	0.2	0.43731	0	0.74291	7.4
DQA1_8	AMS	Brazil / South, Parana	Guarani	95						0.0515	0.0517755	0.00387617	0.04335	0.0580651	0.610099	0.640542	0.0475163	0.542919	0.727329	-0.001	0.974773	0.2	0.926156	0	0.96754	2.1
DQA1_9	AMS	Brazil / South, Parana	Kaingang	106						0.051	0.0503088	0.00585122	0.0386289	0.0608697	0.627111	0.635449	0.0426285	0.548876	0.713004	-0.0006	0.980458	0	0.473903	0	0.61745	0.4
DQA1_USAERL-Ticuna-a	AMS	Brazil / Tabatinga	Ticuna	49	3	3	0	3	3	0.0572	0.0572537	0.000402357	0.056129	0.057648	0.642851	0.641015	0.0164569	0.604628	0.668471	-0.0001	0.992021	0	0.0336446	13.7	0.10234	0
DQA1_USAERL-Yanomamo-a	AMS	Venezuela / Amazonas	Yanomamo	55	4.841	4.843	0.380126	4	5	0.0599	0.0599458	0.00248956	0.0548649	0.064723	0.601174	0.598372	0.0246046	0.548728	0.643865	-2e-05	0.996432	0	0.581814	0	0.86619	0
DQA1_185	AMS	Venezuela / Zulia	Yukpa	73	3	3	0	3	3	0.0373	0.0371511	0.00602045	0.02519	0.048289	0.423165	0.415477	0.071222	0.272949	0.540266	0.000851772	0.976717	5.3	0.35545	0	0.63515	0.7
DQA1_135	ANE	Kazakhstan	Kazac	39	7.93	7.917	0.283181	7	8	0.0796	0.0789963	0.0015957	0.0752888	0.0813554	0.82222	0.816986	0.016962	0.777607	0.844896	0.3202	0.571487	26.2	0.0539801	5.5	0.44107	0
DQA1_184	ANE	Mongolia / Oulan-Bator	Halkh	41	7.701	7.675	0.477077	7	8	0.0839	0.0838686	0.000823263	0.081826	0.085047	0.841226	0.836333	0.0113949	0.809178	0.85435	0	1	2.2	0.0297436	64.6	0.40956	0
DQA1_112	ANE	Mongolia / Uvs Aimag	Hoton	84	7.915	7.913	0.285504	7	8	0.0819	0.0817894	0.00209293	0.0768229	0.084629	0.849819	0.836118	0.021276	0.788478	0.868706	0.001	0.974773	19.5	0.00125714	44.2	0.02801	0
DQA1_17	ASE	China	Uyghurs	66	7.25	7.141	0.682338	6	8	0.0784	0.0785538	0.0018221	0.0741957	0.0811163	0.818429	0.808248	0.018836	0.766937	0.838948	0.4084	0.522783	20.4	0.0719527	13	0.4452	0
DQA1_137	ASE	China / North	Han	57	7.494	7.51	0.506119	7	8	0.0812	0.0810997	0.00110759	0.0784728	0.0826685	0.827345	0.819168	0.0177825	0.779436	0.848939	0.0002	0.988717	3.2	0.0281119	35.4	0.27785	0
DQA1_38	ASO	India / Punjab	Punjabi	51	7.491	7.502	0.555252	6	8	0.0789	0.0788423	0.00196234	0.0741139	0.0815083	0.831395	0.825402	0.0100257	0.802037	0.842402	0	1	0	0.0182143	74	0.24084	0
DQA1_USAGAO-Cape_York	AUS	Australia / Queensland / Cape York	Australian aborigines (Cape York)	99	6.233	6.237	0.512927	5	7	0.0691	0.0693047	0.00520012	0.0562537	0.0775016	0.777639	0.770952	0.026851	0.712834	0.815116	0.001	0.974773	0.8	0.123284	15.6	0.36337	0
DQA1_USAGAO-Kimberly	AUS	Australia / Western Australia / Kimberley	Australian aborigines (Kimberley)	41	5	5	0	5	5	0.0766	0.0766305	0.00204442	0.0720529	0.0796494	0.768884	0.766577	0.012697	0.740243	0.789088	0.0002	0.988717	0	0.0238824	49.2	0.31133	0
DQA1_20	EUR	Croatia / Hvar	Croatian	106	6.268	6.236	0.434157	6	7	0.0776	0.0777097	0.00198279	0.0732026	0.0806702	0.777401	0.772028	0.0263862	0.7139	0.816276	0	1	0.1	0.0124498	22.3	0.11016	0
DQA1_19	EUR	Croatia / Krk	Croatian	104	6.54	6.538	0.550326	5	7	0.071	0.0711839	0.0025034	0.0661529	0.0758604	0.762119	0.755082	0.029292	0.689636	0.805218	-0.0004	0.984043	0.1	0.0679742	2.3	0.2293	0
DQA1_23	EUR	Czech Republic	Czech Gypsies	33	6.879	6.878	0.32745	6	7	0.074	0.0739716	0.00167469	0.070734	0.0768893	0.829193	0.827443	0.00421967	0.819241	0.834704	0	1	0	0.000606061	100	0.0004	0
DQA1_CZEIVS-Czech	EUR	Czech Republic / Praha	Czech	105	8.575	8.627	0.780051	7	10	0.0795	0.0795516	0.00133634	0.0764054	0.0815964	0.837363	0.828191	0.0176496	0.789243	0.856721	0	1	0.1	0.033964	35.5	0.26467	0
DQA1_229	EUR	France, Ile de France	French	224	7.2	7.202	0.586122	6	8	0.0789	0.0788554	0.00219631	0.0730988	0.081479	0.83423	0.824045	0.0143041	0.790711	0.847051	-0.0002	0.988717	0.6	0.0103183	74.9	0.03212	0
DQA1_165	EUR	Greece / Attiki	Greek	96						0.075	0.0750147	0.00235933	0.0699369	0.0791984	0.755083	0.749888	0.0295568	0.683713	0.798957	-0.0002	0.988717	1.4	0.156776	3.3	0.33891	0
DQA1_164	EUR	Greeece/ North Xanthis	Pomaki	100	6.854	6.856	0.365236	6	7	0.0747	0.0748016	0.00250521	0.0694066	0.0788241	0.753711	0.748546	0.0367678	0.670042	0.809016	-0.0004	0.984043	0.6	0.0325525	4.5	0.33613	0
DQA1_46	EUR	Italy	Sardes	80	7.309	7.292	0.809562	6	9	0.0764	0.0764014	0.00180374	0.0724373	0.0791086	0.774378	0.767439	0.0272947	0.707439	0.811556	-0.0002	0.988717	0	0.218756	4.8	0.53041	0
DQA1_45	EUR	Italy / Bergame	Italian	99	8.902	8.902	0.73002	7	10	0.0757	0.0754295	0.0024432	0.0700889	0.0793581	0.780052	0.771695	0.0323723	0.699772	0.825634	-0.001	0.974773	0	0.0631169	1.4	0.25073	1.6
DQA1_42	EUR	Italy / pavie	Italian	93						0.0737	0.0736281	0.00254462	0.0681544	0.0779661	0.801586	0.79455	0.0290677	0.730712	0.84035	-0.0002	0.988717	0.1	0.111487	11.1	0.38338	0.2
DQA1_156	EUR	Poland	Polish	99	7.251	7.25	0.497743	6	8	0.0776	0.0775095	0.00257498	0.0711758	0.0809836	0.844406	0.834052	0.0137407	0.805576	0.857635	0.1892	0.663583	6	0.00491525	75.6	0.08328	0
DQA1_65	EUR	Portugal (South)	Portuguese	111	7.113	7.099	0.570548	6	8	0.0788	0.0787838	0.00232942	0.0730562	0.0817754	0.834272	0.824851	0.0117549	0.799612	0.844246	0	1	0	0.005	86.9	0.10789	0
DQA1_SVNJER-Slovenian	EUR	Slovenia / Ljubljana	Slovenians	100	8.848	8.798	0.736028	7	10	0.0755	0.0750195	0.00302689	0.0682595	0.0797318	0.832826	0.82047	0.023825	0.76884	0.859211	0.0004	0.984043	38.9	0.0223003	6.6	0.15244	0.1
DQA1_104	EUR	Spain	Spanish	100	7.164	7.128	0.598309	6	8	0.08	0.0799129	0.00125562	0.076494	0.0815713	0.836314	0.82476	0.0174722	0.78718	0.853293	0.2548	0.613715	8.6	0.014717	71.5	0.1533	0
DQA1_82	EUR	Spain	Spanish	125	9.135	9.152	0.680705	8	10	0.0796	0.0789294	0.00227055	0.073331	0.0817041	0.857376	0.848092	0.01285	0.821601	0.870978	-0.0004	0.984043	0.2	0.00644776	53.1	0.04423	0
DQA1_USAERL-Nusa-Tenggara	PAC	Indonesia / East Timor / Nusa Tenggara	East_Timorese	86	5.698	5.717	0.455102	5	6	0.0511	0.0508642	0.00738537	0.0353021	0.0639263	0.698747	0.697351	0.0373492	0.611755	0.76017	0.0004	0.984043	0.9	0.288298	0.2	0.47592	0
DQA1_USAERL-Moluccas	PAC	Indonesia / Moluccas	Molucca	46	6.902	6.899	0.311281	6	7	0.054	0.0541567	0.00421868	0.045516	0.0614878	0.651764	0.648385	0.0313113	0.582034	0.708642	0	1	0	0.329727	0	0.7374	4
DQA1_USAERL-PNG_Highlands	PAC	Melanesia / New Guinea, Highlands	Papuans from New Guinea Highlands	92	5.514	5.305	0.512091	4.975	6	0.0503	0.0495885	0.0069278	0.0348182	0.0623906	0.743726	0.732377	0.0304078	0.668883	0.785899	0.0014	0.970153	16.9	0.12	0.6	0.35365	0
DQA1_USAERL-PNG_Lowland	PAC	Melanesia / New Guinea, Lowlands, several regions	Papuans from New Guinea Lowland	48	6.537	6.505	0.557033	5	7	0.0586	0.0563131	0.0056136	0.0441264	0.0664066	0.691317	0.680444	0.0411281	0.589003	0.74828	0.0012	0.972366	38.1	0.310595	0	0.66788	4

## Sheet: DRB1
	Locus DRB1
					Allelic richness						Heterozygosity					Nucleotide diversity					Test Hardy-Weinberg			Neutrality test of Ewens-Watterson-Slatkin
					Observed		Simulated (N=46)				Observed	Simulated (N=46)				Observed	Simulated (N=46)				Observed		Simulated (N=46)	Observed	Simulated (N=46)	Observed	Simulated (N=46)
	REG	Country / Region	Population	N	ar	arP	average	sd	Confidence interval at 95%		H	average	sd	Confidence interval at 95%		π	average	sd	Confidence interval at 95%		LRT	p	Proportion of rejection of HW (%)	minP	Proportion of rejection of EW p<0.025 (%)	MaxP	Proportion of rejection of EW p>0.975 (%)
HLA_DRB1_CHESAN-Algiers	AFN	Algeria / Oran	Algerian	99	16.837	20.821	20.8325	1.18704	18.3658	23.0237	0.928227	0.923341	0.00870433	0.904291	0.938588	0.0771	0.077677	0.00197605	0.0734479	0.081157	0	1	0	0.0531818	19.9	0.62832	2.5
HLA_DRB1_esparn_morocjadi	AFN	Morocco / El Jadida	Morrocan	91	16.538	20.037	20.0526	0.908715	18.1951	21.7605	0.929356	0.9244	0.00794214	0.907634	0.938137	0.0801	0.08	0.00189127	0.0761969	0.0837	0	1	0	0.004375	50.8	0.2659	0.4
HLA_DRB1_ITAADO-Metalsa	AFN	Morocco / Nador	Metalsa	99	14.166	17.007	16.9707	1.05959	14.8203	18.9717	0.907711	0.902055	0.0107485	0.879214	0.920136	0.0796	0.0773734	0.00239101	0.0725266	0.0817801	0.003	0.95632	1	0.299066	6.3	0.72867	1
HLA_DRB1_ITAADO-Chaouya	AFN	Morocco / Settat	Chaouya	99	15.618	18.927	18.9826	1.00491	16.8756	20.7921	0.922806	0.917855	0.00808872	0.900722	0.932359	0.0832	0.0817806	0.00206959	0.0773493	0.0855498	0.0004	0.984043	1.6	0.085	17.2	0.65804	0.6
HLA_DRB1_CHESAN-Morocco	AFN	Morocco, Souss	Morrocan	98	13.141	15.474	15.3368	0.92976	13.4722	16.9414	0.897322	0.890952	0.0126642	0.864371	0.913206	0.0814	0.0816763	0.00156546	0.0783082	0.0845353	0.2638	0.607521	29.8	0.0516667	9.8	0.57006	0.2
HLA_DRB1_Jerba	AFN	Tunisia, Jerba	Berbers from Jerba	55	15.63	17.772	17.7564	0.280857	17.0179	18.1563	0.934185	0.932506	0.00340719	0.925574	0.938627	0.0793	0.0779042	0.00151682	0.0748549	0.0806951	0.0006	0.980458	75.8	0.00017341	100	9.70874e-05	0
HLA_DRB1_Matmata	AFN	Tunisia, Matmata	Berbers from Matmata	81	14.634	17.692	17.7894	0.979149	15.7591	19.6513	0.91201	0.908386	0.00763999	0.891779	0.922032	0.0801	0.0803325	0.00181053	0.0768214	0.0837273	0	1	0	0.19375	4.6	0.77678	0.2
HLA_DRB1_Copts_12WS_221	AFN	USA / Massachussets, Boston* (Egypt /Cairo & Alexandria)	Egyptian copt	40	14.593	17.141					0.920312					0.0794					0	1		0.0125		0.47035
HLA_DRB1_Aka_pygmies	AFS	Central African Republic	Aka pygmy	93	9.84	11.233	11.1534	0.895696	9.29985	12.7672	0.861796	0.857039	0.0121461	0.83013	0.878843	0.0845	0.0854244	0.00165178	0.0818714	0.0882601	0.0006	0.980458	0	0.450393	3.6	0.79073	0
HLA_DRB1_USAMFV-Mali	AFS	Mali / Bandiagara	Dogon	138	13.396	15.345	15.3273	0.738857	13.8172	16.6631	0.902291	0.895249	0.0143311	0.862001	0.917444	0.0611	0.0542384	0.00281308	0.0481721	0.0594689	0	1	2.5	0.00179856	59	0.06393	0
HLA_DRB1_ZAFHAM-Zulu	AFS	South Africa / Durban	Zulu	88	13.036	15.752	15.6993	1.08399	13.5093	17.8428	0.891225	0.886203	0.0123508	0.858545	0.908264	0.0663	0.0667528	0.00323126	0.060242	0.0725656	0.0016	0.968093	33	0.352025	1	0.86183	7.4
HLA_DRB1_USALOU-Shona	AFS	Zimbabwe / Mashonaland	Shona	229	14.16	16.461	16.428	1.0709	14.3105	18.527	0.921138	0.912954	0.0096561	0.891806	0.929801	0.071	0.0679345	0.00790194	0.0542182	0.079326	0	1	5.2	0.00936709	61	0.13221	0.1
HLA_DRB1_Leffel-Yupik	AMN	Alaska / South	Yupik	252	9.556	10.849	10.8484	1.06188	8.88395	12.9468	0.854457	0.848257	0.0163146	0.814312	0.878118	0.0585	0.0589771	0.00302991	0.0529919	0.0647005	0.0008	0.977435	2.8	0.728155	4.4	0.91016	0.3
HLA_DRB1_MEXGOR-Lacandon	AMN	Mexico / Chiapas	Lacandon	162	7.528	8.418	8.44963	0.609668	7.29025	9.66005	0.643593	0.642795	0.0442113	0.552087	0.723661	0.0307	0.0317845	0.00457211	0.0229234	0.0406514	-0.0004	0.984043	0.2	0.279441	0	0.51882	10.5
HLA_DRB1_57	AMN	Mexico / Hermosillo, Pitiquito, Altar	Seri	83	4.161	4.526	4.50607	0.405562	3.81366	5.11705	0.652792	0.650211	0.0161459	0.618851	0.680547	0.0438	0.0439199	0.00202401	0.0403719	0.0481224	0	1	0	0.59433	0	0.7264	0
HLA_DRB1_MEXGOR-Seri	AMN	Mexico / Isla Tiburon	Seri	33	4.315	4.78					0.646441					0.0418					8e-05	0.992864		0.516456		0.84401
HLA_DRB1_MEXGOR-Mestiso	AMN	Mexico / Mexico City	Mexican	204	17.49	21.485	21.4781	1.27682	18.9515	23.7944	0.936998	0.929688	0.00884093	0.910909	0.944256	0.0701	0.0701379	0.00251076	0.0649997	0.0751202	0	1	0.3	0.00285714	50	0.13836	1.1
HLA_DRB1_209	AMN	Mexico / Oaxaca	Mixe	48	6.888	7.931	7.8982	0.26239	7.21065	8.02769	0.764125	0.763781	0.00520873	0.750662	0.770445	0.0495	0.0491899	0.000544362	0.0479497	0.04989	6.9376	0.00844023	100	0.748466	0	0.93011	5.5
HLA_DRB1_211	AMN	Mexico / Oaxaca	Mixteca Alta	99	8.219	9.521	9.45542	0.819827	7.7464	10.9708	0.839609	0.833514	0.0140602	0.803086	0.858612	0.0584	0.0583581	0.00142219	0.0553088	0.0608092	0.0016	0.968093	95.6	0.45854	0	0.76222	1
HLA_DRB1_210	AMN	Mexico / Oaxaca	Zapotec	81	10.7	12.498	12.5314	0.79235	10.8814	14.0436	0.865579	0.862394	0.0109008	0.839587	0.881789	0.0579	0.0577405	0.00204031	0.0539311	0.0616811	0.0014	0.970153	0.3	0.39846	0.2	0.82966	0.2
HLA_DRB1_USAERL-Canoncito-a	AMN	USA / Arizona, Grand Canyon	Canoncito	40	5.901	6.87					0.67875					0.0445					-0.00068	0.979196		0.840388		0.94509
HLA_DRB1_USAERL-zuni-a	AMN	USA / New Mexico	Zuni	50	7.663	8.409	8.40146	0.156614	8.03268	8.53283	0.8002	0.799673	0.00644505	0.786642	0.810991	0.053	0.0529797	0.00079823	0.051163	0.054264	0	1	0	0.183824	0	0.66475	0
HLA_DRB1_USAERL-sioux-a	AMN	USA / South Dakota	Sioux	96	13.102	15.536	15.4465	1.1003	13.1258	17.594	0.91246	0.906754	0.00864607	0.888085	0.921964	0.0607	0.0607005	0.00275769	0.0552488	0.0658661	0.001	0.974773	86.3	0.18	6.2	0.67763	0.1
HLA_DRB1_BRAPTZ-Kaiowa	AMS	Brazil / Mato Grosso do Sul, Amambai, Limão Verde	Guarani-Kaiowa	144	7.04	7.443	7.43015	0.468087	6.56422	8.50599	0.79455	0.790017	0.0188691	0.749038	0.82348	0.064	0.064264	0.00266868	0.0586054	0.0690991	-0.0002	0.988717	0.1	0.0814286	17	0.31533	0
HLA_DRB1_BRAPTZ-Nandewa	AMS	Brazil / Mato Grosso do Sul, Porto Lindo, Amambai,	Guarani-Nandewa	53	10.755	13.145	13.166	0.504714	12.0432	13.9728	0.80794	0.807385	0.0101035	0.785659	0.825655	0.0605	0.0610791	0.00126732	0.0583258	0.0630411	0	1	0	0.936872	0	0.97665	74.8
HLA_DRB1_8	AMS	Brazil / South, Parana	Guarani	32	4	4					0.734123					0.0584					-0.61326	0.433563		0.0697143		0.40856
HLA_DRB1_9	AMS	Brazil / South, Parana	Kaingang	28	3.607	3.929					0.654558					0.0472					-0.99258	0.319113		0.38844		0.82564
HLA_DRB1_USAERL-Ticuna-a	AMS	Brazil / Tabatinga	Ticuna	49	7.171	8.066	8.06502	0.171976	7.57681	8.188	0.778862	0.778351	0.00527024	0.766303	0.78635	0.0661	0.0661054	0.000606242	0.064632	0.0668	0	1	0	0.421568	0	0.78956	0
HLA_DRB1_199	AMS	Venezuela	Venezuelans	26	22.218	29					0.951096					0.0731					0.0018	0.966159		0.008		0.96611
HLA_DRB1_USAERL-Yanomamo-a	AMS	Venezuela / Amazonas	Yanomamo	55	9.533	11.314	11.3169	0.56018	10.0111	12.0709	0.830657	0.829292	0.0075169	0.812808	0.842229	0.0569	0.0569818	0.0011211	0.0547276	0.0589352	0.0002	0.988717	0	0.790407	0	0.96031	5
HLA_DRB1_240	ANE	China / Heilongjiang	Korean	199	17.004	20.105	20.0914	1.09997	17.6614	22.1499	0.944975	0.937481	0.00518978	0.926261	0.946385	0.0844	0.0823474	0.00247951	0.0773259	0.0869927	0	1	0	0.000102041	98	0.0004	0
HLA_DRB1_15	ANE	China / Heilongjiang	Manchu	172	16.752	20.212	20.2185	1.07959	18.0122	22.2561	0.936006	0.928952	0.00699201	0.913733	0.940477	0.0895	0.0895155	0.00195237	0.0853091	0.09302	0	1	0	0.000307692	71.7	0.04198	0.1
HLA_DRB1_49	ANE	Japan / Nagano	Japanese	110	16.041	18.887	18.8649	0.879202	16.991	20.4451	0.933923	0.928053	0.00678656	0.912778	0.9393	0.0755	0.0761301	0.00206851	0.0721358	0.0800985	0.0006	0.980458	0.7	0.000434783	91.9	0.06006	0
HLA_DRB1_KORPMH-Korean	ANE	Korea / Seoul	Korean	199	15.922	18.637	18.67	1.04197	16.6703	20.6683	0.937216	0.929495	0.00631553	0.916086	0.940228	0.0813	0.0848201	0.00213114	0.0805027	0.0886973	0.002	0.964329	0	0.000263158	95.9	0.0006	0
HLA_DRB1_16	ANE	Mongolia	Mongols	203	17.28	20.818	20.7975	1.21621	18.4146	23.1467	0.943055	0.935534	0.00661284	0.922057	0.947075	0.0816	0.0814975	0.00259552	0.0764207	0.0863899	0	1	0	0.000909091	85.7	0.14948	0
HLA_DRB1_184	ANE	Mongolia / Oulan-Bator	Halkh	40	19.723	24.41					0.948125					0.0808					0	1		0.005		0.745
HLA_DRB1_112	ANE	Mongolia / Uvs Aimag	Hoton	85	16.11	19.207	18.9225	1.02965	16.8631	20.8889	0.932241	0.927889	0.00603878	0.914541	0.937803	0.0811	0.0804675	0.00175512	0.0768947	0.0838092	1.629	0.201841	99	0.016	80.3	0.44919	0.1
HLA_DRB1_USAERL-Tuva	ANE	Russia / Novosibirsk-Kyzyl	Tuvan	189	17.939	21.995	22.0563	1.30774	19.482	24.5384	0.944386	0.936857	0.00677633	0.922267	0.94826	0.0836	0.0836	0.00250877	0.0782006	0.0879075	0	1	0	0.019434	72.9	0.28187	0.3
HLA_DRB1_USAERL-Malay	ASE	Malay Peninsula	Malay	54	12.412	15.005	14.9946	0.539355	13.8657	15.8782	0.847875	0.846784	0.00927422	0.828199	0.864126	0.0829	0.0827218	0.00107756	0.0804918	0.0847923	-0.0004	0.984043	0	0.67827	0	0.95039	17.4
HLA_DRB1_TWNLIN-Hakka	ASE	Taiwan / Hsinchu, Pintung	Hakka	55	15.583	18.056	18.0351	0.483158	16.8998	18.7098	0.927291	0.9256	0.0037068	0.917852	0.932237	0.0845	0.0847504	0.000915284	0.0829887	0.0866922	-0.0006	0.980458	0	0.00111111	99.8	0.3022	0
HLA_DRB1_TWNLIN-Bunun	ASE	Taiwan / Hsin-I, Taitung	Bunun	101	8.857	9.516	9.49904	0.428846	8.73182	10.2664	0.842336	0.837512	0.0139525	0.807143	0.861783	0.0745	0.0739324	0.00174858	0.0703434	0.077417	0	1	0	0.0165468	41.7	0.13836	0
HLA_DRB1_TWNLIN-Toroko	ASE	Taiwan / Hsiulin	Toroko	55	8.661	9.433	9.44683	0.224134	8.73448	9.67465	0.856688	0.854699	0.00670645	0.839409	0.866097	0.0635	0.0628991	0.00140814	0.0602318	0.0655853	0.001	0.974773	29.7	0.0257377	2.8	0.30714	0
HLA_DRB1_TWNLIN-Ami	ASE	Taiwan / Hualien, Taitung	Ami	98	6.759	7.389	7.38676	0.456748	6.47303	8.17165	0.765734	0.761862	0.0194725	0.720475	0.797709	0.0565	0.0520295	0.00250345	0.0469114	0.0564204	0	1	0	0.215661	0	0.51936	0
HLA_DRB1_TWNLIN-Paiwan	ASE	Taiwan / Lai-I	Paiwan	51	8.118	9.298	9.30883	0.364205	8.4951	9.63404	0.822937	0.82229	0.00587222	0.81075	0.833442	0.062	0.0626853	0.000854042	0.0607789	0.0640786	0	1	0	0.488178	0	0.84929	0
HLA_DRB1_TWNLIN-Yami	ASE	Taiwan / Lan-Yu	Yami (Tao)	50	6.497	7.162	7.16506	0.180968	6.70165	7.2868	0.762239	0.761839	0.00663718	0.745779	0.772852	0.0656	0.0614451	0.000540549	0.0603776	0.062453	0.0008	0.977435	0	0.487351	0	0.77586	0
HLA_DRB1_TWNLIN-Puyuma	ASE	Taiwan / Peinan	Puyuma	50	10.584	11.823	11.8246	0.195088	11.3307	12.028	0.8698	0.869092	0.00421847	0.859919	0.876649	0.0674	0.0668278	0.000855304	0.064824	0.067927	-0.0002	0.988717	0	0.052807	14.5	0.57432	0
HLA_DRB1_TWNLIN-Pazeh	ASE	Taiwan / Puli, Liyutan, Fengyuan	Pazeh	55	11.766	13.336	13.3237	0.448442	12.3647	13.9064	0.894221	0.892615	0.00477801	0.882928	0.901258	0.08	0.0764953	0.00112916	0.074045	0.0785431	0.001	0.974773	0	0.0711382	49	0.60139	0
HLA_DRB1_241	ASE	Taiwan / South	Paiwan	65	12.164	14.184	14.2205	0.682425	12.8107	15.428	0.884351	0.881856	0.00897633	0.864363	0.897936	0.0695	0.069904	0.00159243	0.0666122	0.0727562	0	1	0	0.234945	4	0.72166	0
HLA_DRB1_TWNLIN-Minnan	ASE	Taiwan / Taipei	Minnan	102	14.227	16.823	16.8298	0.983718	14.8675	18.6267	0.914201	0.908998	0.00792791	0.891982	0.922974	0.0786	0.0846182	0.00183393	0.0812879	0.0882264	0	1	0	0.06	25.7	0.62798	0
HLA_DRB1_TWNLIN-Siraya	ASE	Taiwan / Tanei, Tsochen	Siraya	51	12.439	14.16	14.1663	0.295594	13.4393	14.5211	0.90262	0.901424	0.00344609	0.894096	0.907634	0.077	0.0769621	0.000838992	0.0752592	0.0783765	0.0018	0.966159	0	0.0371429	63.5	0.60874	0
HLA_DRB1_TWNLIN-Tsou	ASE	Taiwan / Tapang	Tsou	51	8.221	9.073	9.07696	0.222143	8.51377	9.25187	0.831138	0.829744	0.00726759	0.812921	0.840904	0.063	0.0625625	0.0008936	0.0604958	0.06403	0	1	0	0.141555	0.1	0.61683	0
HLA_DRB1_TWNLIN-Saisiat	ASE	Taiwan / Wufen, Nanchuang	Saisiat	51	7.968	9.036	9.03618	0.321574	8.18166	9.31516	0.807587	0.806328	0.0064034	0.793482	0.817864	0.072	0.0686471	0.000942117	0.0665516	0.0701731	0	1	0	0.411739	0	0.83629	0
HLA_DRB1_TWNLIN-Atayal	ASE	Taiwan / Wulai, Chenshih, Wufen	Atayal	106	9.169	9.986	9.97323	0.444204	8.97203	10.6059	0.854901	0.848928	0.0108968	0.825605	0.867924	0.0706	0.0707412	0.00231007	0.0661724	0.0749043	0	1	0	0.0105571	28.7	0.09279	0
HLA_DRB1_TWNLIN-Rukai	ASE	Taiwan / Wutai	Rukai	50	7.353	8.211	8.2109	0.167361	7.67552	8.3484	0.782899	0.783138	0.00506909	0.771748	0.792153	0.0566	0.0584905	0.00101284	0.0562041	0.0599033	-0.0004	0.984043	0	0.385197	0	0.76845	0
HLA_DRB1_TWNLIN-Thao	ASE	Taiwan / Yuchih	Thao	30	10.494	12.314					0.862759					0.0721					0	1		0.249639		0.76832
HLA_DRB1_VNHNAN-VietKinh	ASE	Viet Nam / Hanoi	Kinh	102	13.394	16.178	16.1117	0.950153	14.218	17.9027	0.869269	0.863347	0.0190634	0.820875	0.89428	0.0888	0.0890934	0.00220152	0.084273	0.0927422	0	1	2.6	0.277813	0.4	0.69776	18.5
HLA_DRB1_VNHNAN-VietMuong	ASE	Viet Nam / Hoa Binh	Muong	83	11.209	12.967	12.9914	0.746306	11.5351	14.4223	0.883447	0.880661	0.00851559	0.863639	0.896223	0.081	0.078911	0.00219045	0.0745536	0.0828979	-0.0002	0.988717	0	0.267859	3.4	0.7545	0
HLA_DRB1_USAERL-Golla	ASO	India / Andhra Pradesh, Golla	South Indians	109	13.389	15.642	15.4338	0.985119	13.4473	17.2485	0.913464	0.907425	0.00887113	0.888466	0.92204	0.0806	0.0804346	0.00207561	0.0763013	0.0846016	1.2172	0.269911	86.4	0.0382209	35.5	0.49265	0
HLA_DRB1_153	ASO	Israel	Libyan Jews (non-Ashkenazes)	40	14.188	16.37					0.894375					0.0685					0	1		0.0479675		0.75855
HLA_DRB1_117	ASO	Israel	Moroccan Jews (non-Ashkenazes)	40	13.779	15.585					0.90805					0.079					0	1		0.006		0.54218
HLA_DRB1_116	ASO	Israel	Russian and Polish Jews (Ashkenazes)	40	16.33	18.742					0.933438					0.0771					0	1		0.00111111		0.41687
HLA_DRB1_145	ASO	Lebanon	Lebanese	258							0.923271	0.915748	0.0112034	0.891152	0.935077	0.0687	0.0701971	0.00328213	0.0631777	0.0762425	0	1	0.3	0.0977108	17.6	0.41943	3
HLA_DRB1_TURSAR-Turk	ASO	Turkey / Marmara	Turk	245	17.592	21.276	21.268	1.26788	18.71	23.6267	0.945693	0.937704	0.0062685	0.924656	0.94899	0.0738	0.074109	0.00287476	0.0684268	0.0795822	0	1	0	0.00021978	85.8	0.0008	0
HLA_DRB1_6	AUS	Australia / Northern Territory / Yuendumu	Australian aborigines (Yuendumu)	190	7.635	8.602	8.59485	0.801062	6.9418	10.1262	0.811614	0.805458	0.0152072	0.773166	0.833134	0.0591	0.0574808	0.00272999	0.0516246	0.0621833	0	1	0	0.511178	0.1	0.74683	0
HLA_DRB1_USAGAO-Cape_York	AUS	Australia / Queensland / Cape York	Australian aborigines (Cape York)	99	12.449	14.835	14.86	0.970922	13.014	16.7172	0.839044	0.83481	0.0231105	0.784976	0.875254	0.0658	0.0656178	0.00222658	0.0611514	0.0695913	0	1	0	0.39856	0.1	0.76925	13
HLA_DRB1_USAGAO-Kimberly	AUS	Australia / Western Australia / Kimberley	Australian aborigines (Kimberley)	41	9.46	10.694					0.843523					0.0615					0.0008	0.977435		0.305273		0.74939
HLA_DRB1_BRADON-Brazillian	AUT	Brazil / Ribeirao Preto	Brazilian (African or European descent)	99	19.196	23.643	23.6325	1.08817	21.4153	25.6884	0.950018	0.944691	0.0052785	0.933137	0.953459	0.0757	0.0745008	0.00516074	0.057357	0.0802724	0	1	0	0.000277778	95.2	0.08079	0
HLA_DRB1_19	EUR	Croatia / Krk	Croatian	104	13.827	16.265	16.2928	1.04325	14.2976	18.274	0.91555	0.910738	0.00704504	0.896342	0.923449	0.0621	0.0672519	0.00239902	0.0625028	0.0717428	0	1	0	0.08	30.9	0.67965	0
HLA_DRB1_21	EUR	Croatia / North-West, Zagreb	Croatian	139	16.302	19.327	19.3791	1.13561	17.2569	21.4806	0.938633	0.932207	0.00566142	0.920603	0.942123	0.0747	0.0750586	0.00227455	0.0705318	0.0796514	-0.0002	0.988717	0	0.00533333	89.1	0.22245	0
HLA_DRB1_22	EUR	Czech Republic	Czech	36	15.292	18.001					0.920903					0.0838					0	1		0.019		0.78732
HLA_DRB1_23	EUR	Czech Republic	Czech Gypsies	33	14.916	17.673					0.910821					0.0775					0	1		0.04		0.84423
HLA_DRB1_CZEIVS-Czech	EUR	Czech Republic / Praha	Czech	103	15.291	18.281	18.2496	1.19869	15.9616	20.5883	0.923202	0.917788	0.00868828	0.899382	0.933527	0.0811	0.0818527	0.00213271	0.0776898	0.0860184	0	1	0.9	0.168875	37.4	0.64475	0.4
HLA_DRB1_61	EUR	France, North, Flanders-Picardie	French	234							0.931571	0.927172	0.00766133	0.910734	0.941953	0.0772	0.0776267	0.00276765	0.0722057	0.0830326	0.076	0.782793	4	0.08	56.7	0.6515	0.2
HLA_DRB1_165	EUR	Greece / Attiki	Greek	192							0.918824	0.910064	0.0141621	0.877319	0.932108	0.0688	0.0681767	0.00328364	0.0612736	0.0742252	0.0002	0.988717	13.9	0.199698	19.2	0.6277	0.9
HLA_DRB1_164	EUR	Greeece/ North Xanthis	Pomaki	100							0.898252	0.892649	0.00808689	0.876861	0.907927	0.0742	0.0749147	0.00280933	0.0691493	0.0802786	0.003	0.95632	2.2	0.0848913	60.5	0.44635	0
HLA_DRB1_46	EUR	Italy	Sardes	80	13.251	15.39	15.3228	0.850299	13.6856	16.9269	0.905262	0.900443	0.00948574	0.879853	0.916464	0.0735	0.074908	0.00169363	0.0718565	0.0784051	0.0012	0.972366	17.9	0.0603429	31.8	0.44271	0
HLA_DRB1_45	EUR	Italy / Bergame	Italian	99	14.783	17.329	17.2862	0.914362	15.4283	18.9796	0.919726	0.914571	0.0072465	0.899339	0.927373	0.0756	0.0760667	0.00221455	0.0715753	0.0799707	0	1	0	0.017	67.9	0.33323	0
HLA_DRB1_ukimid_nireland	EUR	Northern Ireland / all regions	Irish from Northern Ireland	1000	12.279	14.64	14.6126	1.26763	12.1082	17.0816	0.890199	0.881087	0.0137427	0.852045	0.905026	0.0771	0.0806657	0.00243285	0.0754595	0.0848531	0	1	0.9	0.166066	1.5	0.37769	3
HLA_DRB1_156	EUR	Poland	Polish	98	17.059	21.566	21.5759	1.3669	18.8453	24.1724	0.927713	0.922458	0.00818792	0.905731	0.937016	0.0804	0.0795181	0.00273296	0.0746818	0.0837367	0	1	0	0.544253	1.3	0.90008	14.4
HLA_DRB1_67	EUR	Romania / various regions	Rumanians	99							0.928225					0.0752					0.0666	0.796353	4.8	0.01	69.8	0.22975	0
HLA_DRB1_SVNJER-Slovenian	EUR	Slovenia / Ljubljana	Slovenians	100	14.064	16.321	16.297	1.01969	14.373	18.3414	0.92626	0.919671	0.00595863	0.907157	0.930523	0.0751	0.0750405	0.00212901	0.0708508	0.0791558	0.0016	0.968093	11.8	0.04	69.4	0.42388	0
HLA_DRB1_104	EUR	Spain	Spanish	100	14.963	18.12	17.9447	1.12798	15.7471	20.0852	0.923874	0.918066	0.0071571	0.902729	0.930909	0.0791	0.0791995	0.00199772	0.0750769	0.0830113	0.4046	0.524723	55.5	0.298164	12.4	0.74147	0.1
HLA_DRB1_82	EUR	Spain	Spanish	72	16.206	19.4	19.354	0.91351	17.5374	21.0698	0.933623	0.930287	0.00423106	0.921085	0.938188	0.0768	0.0758817	0.0017412	0.0723927	0.0790884	-0.0002	0.988717	0	0.015	75.4	0.63061	0
HLA_DRB1_USAERL-Nusa-Tenggara	PAC	Indonesia / East Timor / Nusa Tenggara	East_Timorese	83	10.096	12.408	12.4536	0.876835	10.6551	14.0499	0.735523	0.733203	0.0274097	0.675349	0.781725	0.0632	0.0634131	0.00260245	0.0581008	0.0679693	-0.0002	0.988717	0	0.93062	0	0.98075	93.5
HLA_DRB1_USAERL-Moluccas	PAC	Indonesia / Moluccas	Molucca	40	9.318	10.391					0.747812					0.0654					0	1		0.477484		0.93914
HLA_DRB1_USAERL-PNG_Highlands	PAC	Melanesia / New Guinea, Highlands	Papuans from New Guinea Highlands	87	9.872	11.058	11.0698	0.618509	9.86295	12.2141	0.859054	0.854299	0.0138101	0.823268	0.876321	0.0641	0.0648103	0.00196776	0.0605707	0.0684691	0.0008	0.977435	2	0.172952	9.2	0.61663	0
HLA_DRB1_USAERL-PNG_Lowland_MV	PAC	Melanesia / New Guinea, Lowlands, Wosera	Papuans from New Guinea Lowland	80	3.424	3.65	3.64037	0.397203	2.99996	4.13043	0.595679	0.598113	0.0275856	0.540893	0.645911	0.0383	0.0382383	0.00150052	0.0350526	0.0407287	0.0004	0.984043	0.1	0.77	0	0.83983	0
HLA_DRB1_TWNLIN-Ivatan	PAC	Philippines / Batan Island, Baso	Ivatan	50	8.56	9.97	9.96699	0.28978	9.27068	10.238	0.771466	0.770685	0.00962526	0.751321	0.788542	0.0738	0.0709518	0.000592871	0.0696124	0.07189	0.001	0.974773	0	0.798675	0	0.94719	10.4
HLA_DRB1_Bugawan-Filipino	PAC	Philippines / Manilla	Filipino	94	10.997	13.307	13.242	0.990574	11.2084	15.0507	0.768037	0.764035	0.02759	0.702316	0.814489	0.0718	0.0722818	0.00283899	0.0664075	0.0774737	0	1	0	0.900767	0	0.96132	63.3

## Sheet: B
	Locus B
					Allelic richness						Heterozygosity					Nucleotide diversity					Test Hardy-Weinberg			Test Ewens-Watterson-Slatkin
					Observed		Simulated (N=51)				Observed	Simulated (N=51)				Observed	Simulated (N=51)				Observed		Simulated (N=51)	Observed		Simulated samples (N=51)
	REG	Population	Country / region	N	ar	arP	average	sd	Confidence interval at 95%		H	average	sd	Confidence interval at 95%		π	average	sd	Confidence interval at 95%		LRT	p	Proportion of rejection of HW (%)	minP	Proportion of rejection of EW p<0.025 (%)	MaxP	Proportion of rejection of EW p>0.975 (%)
HLA_B_ITAADO-Chaouya	AFN	Chaouya	Morocco / Settat	68	25.133	29.051	29.0171	0.900868	27.0298	30.5882	0.959433	0.957146	0.00251652	0.95198	0.961489	0.0478	0.0460055	0.000562398	0.044922	0.0471591	0	1	0	0.000769231	99.2	0.38478	0
HLA_B_ITAADO-Metalsa	AFN	Metalsa	Morocco / Nador	68	20.724	23.647	23.5578	0.937614	21.641	25.2314	0.944257	0.941615	0.00379562	0.933809	0.948403	0.0445	0.0431038	0.000675181	0.0417789	0.0443547	0.1102	0.739917	28.8	0.03	46	0.61426	0
HLA_B_USAMFV-Mali	AFS	Dogon	Mali / Bandiagara	138	16.083	18.141	18.1401	1.26177	15.5307	20.4683	0.912511	0.90675	0.00882626	0.888293	0.922375	0.0403	0.0405373	0.00117924	0.038122	0.0427222	0	1	0	0.457575	1.2	0.85984	1.5
HLA_B_CANLUO-Kenyan	AFS	Kenyan	Kenya / different areas	143	21.471	24.412	24.4981	1.57933	21.363	27.6402	0.951554	0.945969	0.00493424	0.934807	0.954669	0.0487	0.0480182	0.00111159	0.0457767	0.0500673	0.0006	0.980458	0.2	0.133987	82.6	0.63455	0
HLA_B_USAMFV-Kenyan-Highlander	AFS	Kenyan Highlander (Nandi)	Kenya / Kipsamoite	240	19.926	22.379	22.3813	1.3817	19.5924	24.9762	0.945719	0.938541	0.00626269	0.925242	0.949291	0.0486	0.0483	0.00123348	0.0457009	0.0505651	0	1	0	0.00611511	82.6	0.15644	0.1
HLA_B_USAMFV-Kenyan-Lowlander	AFS	Kenyan Lowlander (Luo)	Kenya / Kanyawegi	265	20.127	22.876	22.8975	1.50283	19.9681	25.7712	0.942949	0.935729	0.006763	0.921402	0.947183	0.0478	0.0476161	0.0012031	0.0450129	0.0498181	0	1	0.2	0.101492	42.5	0.41245	0.3
HLA_B_CHETIE-Mandenka	AFS	Mandenka	Senegal / Kedougou	94							0.945587	0.941381	0.00510571	0.930235	0.950211	0.0442	0.0433269	0.00103342	0.0412597	0.0453646	0.0008	0.977435	0.1	0.00210526	90.5	0.22117	0
HLA_B_USALOU-Shona	AFS	Shona	Zimbabwe / Mashonaland	226	18.468	20.535	20.5774	1.35434	17.989	23.2809	0.941729	0.934546	0.00563298	0.922783	0.944874	0.0467	0.0464468	0.00124905	0.044033	0.0488016	0.004	0.949571	2.7	0.04	84.7	0.526	0
HLA_B_MFV-Uganda	AFS	Ugandan	Uganda / Kampala	161	24.587	28.228	28.2175	1.32607	25.5069	30.6603	0.964026	0.957635	0.00342279	0.950563	0.96351	0.0448	0.0450797	0.00114755	0.0427879	0.0473775	0.004	0.949571	2.3	0.000555556	98.8	0.21298	0
HLA_B_MFV-Zambia	AFS	Zambian	Zambie / Lusaka	44	22.344	25.513					0.940849					0.045					0	1		0.00666667		0.72513
HLA_B_ZAFHAM-Zulu	AFS	Zulus	South Africa / Durban	201	17.722	19.715	19.7912	1.2009	17.3773	22.0841	0.932207	0.925613	0.00697836	0.911204	0.93815	0.0454	0.0450897	0.0012947	0.0424674	0.047553	0	1	0	0.0277236	57.5	0.27187	0
HLA_B_MEXGOR-Mestiso	AMN	Mexican	Mexico / Mexico City	40	27.071	31.585					0.961562					0.0383					0	1		0.00166667		0.68878
HLA_B_MFV-Native_American	AMN	Native american	USA (American Red Cross)	234	20.947	24.164	24.0713	1.67368	20.8515	27.3838	0.944627	0.937224	0.00703553	0.921969	0.949406	0.0453	0.045418	0.00115813	0.0429619	0.0475551	0.042	0.83762	3.8	0.461003	20.1	0.93591	2.7
HLA_B_USAERL-Pima100	AMN	Pima	USA / Arizona, Gila River	89	12.396	13.615	13.5139	1.02598	11.4764	15.4224	0.894269	0.889725	0.0078217	0.873201	0.904247	0.0413	0.0403677	0.00108853	0.0379416	0.0423881	0	1	8.8	0.441916	5.2	0.88742	0
HLA_B_MEXGOR-Seri	AMN	Seri	Mexico / Isla Tiburon	33	8.75	9.609					0.714465					0.0306					-4e-05	0.994954		0.796962		0.97976
HLA_B_Leffel-Yupik	AMN	Yupik	Alaska / South	252	9.462	10.208	10.1397	1.07661	8.13185	12.3619	0.84794	0.839638	0.0182965	0.79762	0.870696	0.0397	0.0387658	0.00147627	0.0359129	0.0414112	0.3642	0.546183	10.7	0.800966	3.7	0.90825	0
HLA_B_VENLAY-Bari	AMS	Bari	Venezuela / Saimadodyi & Campo Rosario	82	7.859	8.722	8.68573	0.72016	7.19737	10.0314	0.788383	0.784165	0.0158582	0.751028	0.812538	0.0339	0.0322841	0.000458977	0.0313402	0.033062	0.0004	0.984043	0.4	0.88749	0	0.95079	1.7
HLA_B_UKIMID-Brazil	AMS	Brazilian	Brazil / Belo Horizonte	89	24.609	28.309	28.2938	1.28594	25.8186	30.8158	0.960935	0.956976	0.00300237	0.950635	0.962357	0.0446	0.0447388	0.00077225	0.0432499	0.0462843	0	1	0	0.00172414	99.5	0.47014	0
HLA_B_BRAPTZ-Kaiowa	AMS	Guarani-Kaiowa	Brazil / Mato Grosso do Sul, Amambai, Limão Verde	144	15.383	17.231	17.2559	1.30634	14.7549	19.6976	0.914845	0.909538	0.00682598	0.895773	0.922218	0.0319	0.0325859	0.000793074	0.0309348	0.0339704	0	1	0	0.690024	2.5	0.91811	0.2
HLA_B_BRAPTZ-Nandewa	AMS	Guarani-Nandewa	Brazil / Mato Grosso do Sul, Porto Lindo, Amambai,	50	20.027	23.1					0.9228					0.032					0	1		0.13		0.94705
HLA_B_KORPMH-Korean	ANE	Korean	Korea / Seoul	200	19.803	22.167	22.182	1.3073	19.6666	24.5719	0.944168	0.937531	0.00644009	0.923742	0.94865	0.0483	0.0460969	0.00121934	0.04353	0.0483646	-0.002	0.964329	0.4	0.00666667	85.5	0.18063	0
HLA_B_USAERL-Tuva	ANE	Tuvan	Russia / Novosibirsk-Kyzyl	180	23.021	26.426	26.4563	1.53587	23.3109	29.383	0.956156	0.949878	0.00498064	0.939269	0.958447	0.0478	0.0466804	0.00108067	0.0443529	0.0486972	0	1	0	0.02	82.3	0.514	0.1
HLA_B_TWNLIN-Ami	ASE	Ami	Taiwan / Hualien, Taitung	98	6.687	7.066	7.05471	0.44745	5.95471	7.69411	0.769861	0.767773	0.0141335	0.737446	0.793019	0.033	0.032917	0.00108169	0.0307399	0.0348822	-0.0002	0.988717	0.1	0.195219	0	0.37877	0
HLA_B_TWNLIN-Atayal	ASE	Atayal	Taiwan / Wulai, Chenshih, Wufen	106	7.668	8.195	8.21376	0.50527	7.10493	9.04689	0.787982	0.785195	0.0144974	0.754645	0.811798	0.0346	0.0346687	0.0010333	0.032483	0.0365482	0	1	0	0.243756	0	0.58811	0
HLA_B_TWNLIN-Bunun	ASE	Bunun	Taiwan / Hsin-I, Taitung	101	8.019	8.351	8.33973	0.448445	7.53456	9.08661	0.828122	0.825849	0.011325	0.801079	0.846192	0.041	0.0409672	0.000375964	0.0401345	0.041586	-0.0012	0.972366	0	0.0460294	20.8	0.31087	0
HLA_B_usatra_chinese	ASE	Chinese	China / South, Canton region	282	19.106	21.91	22.0234	1.57969	18.8963	25.101	0.930908	0.923971	0.00917673	0.903292	0.939603	0.0473	0.0466068	0.00103247	0.0446314	0.0486569	0	1	0	0.291337	6.3	0.60146	5.5
HLA_B_TWNLIN-Hakka	ASE	Hakka	Taiwan / Hsinchu, Pintung	55	19.592	22.87	22.8546	0.524785	21.7129	23.6968	0.907071	0.906198	0.00448905	0.897353	0.915034	0.0476	0.0473842	0.00027613	0.0468377	0.047922	0	1	0	0.840603	0	0.97829	71.9
HLA_B_UKIMID-Hongkong-a	ASE	Han Chinese	China / Hong-Kong	572	18.006	20.665	20.6225	1.58607	17.5796	23.7627	0.919946	0.911851	0.0117514	0.886467	0.931046	0.0462	0.0461465	0.00124509	0.0434755	0.0483923	0.064	0.800282	3.3	0.436584	0.9	0.68753	14.1
HLA_B_UKIMID-Chinese	ASE	Han Chinese	Singapore	149	17.136	19.473	19.3755	1.44623	16.5081	22.0484	0.91695	0.910512	0.0107067	0.88676	0.928711	0.0466	0.0470341	0.00090215	0.0453167	0.0487612	0.0022	0.96259	0.9	0.43377	1.6	0.79553	3.8
HLA_B_USAERL-Malay	ASE	Malay	Malay Peninsula	101	21.264	24.112	24.1301	1.3381	21.5936	26.6574	0.948995	0.94472	0.00394089	0.936588	0.95198	0.0411	0.0409103	0.00113619	0.0387289	0.0430411	0	1	0	0.0229032	86.5	0.45989	0
HLA_B_TWNLIN-Minnan	ASE	Minnan	Taiwan / Taipei	102	16.92	19.19	19.1318	1.19098	16.7248	21.3655	0.909107	0.904348	0.0101625	0.882166	0.921479	0.0482	0.0478622	0.000867824	0.0460768	0.049433	0.0032	0.954889	1.3	0.576009	0.5	0.90361	5.9
HLA_B_USAPAK-Okinawa	ASE	Okinawan	Hawai / Honolulu* (Okinawa)	104	14.308	15.559	15.5507	0.782048	13.9258	16.9186	0.911435	0.906955	0.00661391	0.892337	0.918834	0.0402	0.0389038	0.000786678	0.0373448	0.0404621	0.0012	0.972366	0.2	0.0308475	58.5	0.30471	0
HLA_B_TWNLIN-Paiwan	ASE	Paiwan	Taiwan / Lai-I	51	8.536	9.224					0.793874					0.0355					0.0022	0.96259		0.589223		0.89852
HLA_B_TWNLIN-Pazeh	ASE	Pazeh	Taiwan / Puli, Liyutan, Fengyuan	55	15.662	17.569	17.5686	0.384864	16.7116	18.0838	0.897166	0.896698	0.00341417	0.890275	0.903536	0.0449	0.044754	0.000363423	0.0440029	0.045425	0	1	0	0.23	0.4	0.73994	0.3
HLA_B_TWNLIN-Puyuma	ASE	Puyuma	Taiwan / Peinan	50	10.156	10.505					0.873					0.041					0	1		0.004		0.2309
HLA_B_TWNLIN-Rukai	ASE	Rukai	Taiwan / Wutai	50	8.356	8.568					0.83623					0.0383					0.0004	0.984043		0.0241463		0.42558
HLA_B_TWNLIN-Saisiat	ASE	Saisiat	Taiwan / Wufen, Nanchuang	51	6.373	7.229					0.596734					0.0284					0	1		0.99261		0.99422
HLA_B_USAERL-Chinese	ASE	Singaporean (Chinese descent)	Singapore	86	20.71	24.234	24.2291	1.28127	21.5015	26.6843	0.930389	0.927046	0.00626492	0.914045	0.938701	0.0467	0.0464874	0.000861173	0.0447499	0.0480423	-0.0002	0.988717	0	0.789597	0.2	0.97372	28.1
HLA_B_TWNLIN-Siraya	ASE	Siraya	Taiwan / Tanei, Tsochen	51	17.516	19.868					0.90848					0.0435					0	1		0.315224		0.87698
HLA_B_USAERL-Thai	ASE	Thai	Thaïland	99	19.921	22.585	22.5431	1.02635	20.5154	24.4701	0.933228	0.928681	0.00871378	0.908881	0.943444	0.0469	0.0469835	0.000740835	0.0454617	0.0483041	0.0004	0.984043	0	0.0142857	38.9	0.55146	0.7
HLA_B_TWNLIN-Thao	ASE	Thao	Taiwan / Yuchih	30	9.183	9.9					0.838878					0.0432					6e-05	0.99382		0.0830435		0.63016
HLA_B_TWNLIN-Toroko	ASE	Toroko	Taiwan / Hsiulin	55	5.786	6.053	6.05058	0.211853	5.56655	6.13645	0.771772	0.770831	0.00681904	0.756139	0.781431	0.0316	0.0315378	0.000451708	0.0306108	0.032265	0.002	0.964329	0	0.287519	0.3	0.63566	0
HLA_B_TWNLIN-Tsou	ASE	Tsou	Taiwan / Tapang	51	8.866	9.294					0.848188					0.0399					0.0002	0.988717		0.0903896		0.42984
HLA_B_TWNLIN-Yami	ASE	Yami (Tao)	Taiwan / Lan-Yu	50	7.468	7.801					0.764949					0.0316					0.0558	0.813262		0.319639		0.76167
HLA_B_ISRBRA-Druze	ASO	Druze	Israel	100	22.78	25.887	25.889	1.26797	23.2789	28.3889	0.956964	0.952027	0.0037529	0.943883	0.958652	0.0449	0.0433262	0.00111964	0.0411786	0.0454395	0.0718	0.788734	8.4	0.000869565	98.5	0.22299	0
HLA_B_CZEIVS-Georgian	ASO	Georgian	Georgia / Tbilisi	107	20.686	23.822	23.7407	1.35346	21.1091	26.2873	0.936897	0.931749	0.00783274	0.915253	0.94535	0.0422	0.0402629	0.0011874	0.0379589	0.0425726	0	1	19.6	0.185	12.6	0.80038	4.8
HLA_B_214	ASO	Hunza-Burushaski	Pakistan (North: Gilgit)	46							0.881743					0.0396					-8.3e-05	0.992731		0.631158		0.95653
HLA_B_USAERL-New_Delhi	ASO	Indian from New Dehli	India / New Delhi	66	18.677	21.241	21.2476	0.904223	19.3908	22.8839	0.932818	0.930841	0.00337906	0.923911	0.937574	0.044	0.0425566	0.00071367	0.0412965	0.0439851	0	1	0	0.266763	4.9	0.77728	0.1
HLA_B_ISRGAZ-Jewish	ASO	Israelian Jew	Israel	109	25.938	30.215	30.0729	1.50997	26.9934	32.9684	0.965335	0.960084	0.00358849	0.952748	0.966568	0.0464	0.0450246	0.00100385	0.0430249	0.0468918	0.0012	0.972366	25.4	0.000689655	96.2	0.22934	0
HLA_B_CZEIVS-Kurisk	ASO	Kurdish	Georgia / Tbilisi	29	21.36	24					0.937588					0.0435					0	1		0.0203704		0.82158
HLA_B_153	ASO	Libyan Jew (non-Ashkenazes)	Israel	40	15.738	17.389					0.909299					0.0422					0	1		0.06		0.77419
HLA_B_117	ASO	Moroccan Jew (non-Ashkenazes)	Israel	40	17.176	19.004					0.915625					0.0433					-0.0002	0.988717		0.03		0.9206
HLA_B_UKIMID-Omani	ASO	Omani	Oman / various regions	120	18.662	21.255	21.1884	1.30728	18.7678	23.8738	0.92762	0.921709	0.00836306	0.903183	0.936171	0.0421	0.0419664	0.0010695	0.0397058	0.0439613	0.1118	0.738104	11.3	0.36416	4.2	0.81202	2.7
HLA_B_219	ASO	Pathan	Pakistan (North West Frontier)	38							0.884007					0.0409					0	1		0.145		0.8736
HLA_B_116	ASO	Russian and Polish Jew (Ashkenazes)	Israel	40	16.153	17.992					0.901612					0.0418					0.0018	0.966159		0.16		0.9504
HLA_B_213	ASO	Sindhi	Pakistan (Sindh)	39							0.915824					0.0435					0	1		0.114891		0.77569
HLA_B_USAERL-Golla	ASO	South Indian	India / Andhra Pradesh, Golla	104	18.144	20.765	20.7666	1.2884	18.2525	23.097	0.927277	0.922467	0.00735244	0.907355	0.935325	0.0436	0.0412248	0.00092973	0.039281	0.0429827	0.0424	0.836859	2.9	0.395577	1.8	0.89644	3
HLA_B_ZAFHAM-Tamil	ASO	Tamil	South Africa / Durban* (India/Tamil Nadu)	49	17.967	19.876					0.928808					0.0445					0	1		0.00833333		0.76891
HLA_B_USAGAO-Cape_York	AUS	Australian aborigine (Cape York)	Australia / Queensland / Cape York	100	12.813	14.248	14.2314	0.983504	12.2767	16.0394	0.863176	0.858994	0.0135139	0.829884	0.88367	0.0429	0.0426442	0.000730261	0.0411447	0.0439722	0.0008	0.977435	0	0.539718	0.1	0.83314	4.1
HLA_B_USAGAO-Groote_Eylandt	AUS	Australian aborigine (Groote Eylandt)	Australia / Northern Territory / Groote-Eylandt	75	9.406	10.328	10.296	0.898325	8.30574	11.811	0.843915	0.840184	0.00954884	0.820623	0.857417	0.0398	0.0397373	0.000600757	0.0384137	0.0407894	0.0012	0.972366	0.5	0.691106	0.6	0.93083	0
HLA_B_USAGAO-Kimberly	AUS	Australian aborigine (Kimberley)	Australia / Western Australia / Kimberley	38	5.984	6.473					0.745132					0.0375					-0.00102	0.974522		0.407839		0.61968
HLA_B_USAGAO-Yuendumu	AUS	Australian aborigine (Yuendumu)	Australia / Northern Territory / Yuendumu	193	7.992	8.352	8.35641	0.541274	7.41327	9.48998	0.834546	0.829532	0.0117331	0.804514	0.850831	0.0386	0.038097	0.000634228	0.036812	0.0391464	0	1	0	0.0753873	20.3	0.23735	0
HLA_B_BRADON-Brazillian	AUT	Brazilian (African or European descent)	Brazil / Ribeirao Preto	69	28.916	34.526	34.4577	0.990988	32.4785	36.4135	0.968337	0.965481	0.00297838	0.959254	0.970843	0.0453	0.0430308	0.000749012	0.0415562	0.0444798	0.0436	0.8346	0.8	0.00166667	91.4	0.65365	0.8
HLA_B_UKIMID-Cuban_Mulatto	AUT	Cuban (African or European descent)	Cuba / Havana	42	23.884	27.632					0.950153					0.0442					0	1		0.0075		0.79505
HLA_B_UKIMID-White_Cuban	AUT	Cuban (European descent)	Cuba / Havana	70	24.027	27.45	27.4646	0.916509	25.5399	29.0757	0.958167	0.955748	0.00236579	0.951015	0.960047	0.0459	0.0459941	0.000627901	0.0447188	0.0472631	0	1	0	0.000571429	99.9	0.0008	0
HLA_B_MFV-Black	AUT	North american (African descent)	USA (American Red Cross)	251	21.952	25.118	25.1347	1.52383	22.1363	27.9557	0.951617	0.944457	0.00596871	0.931782	0.954861	0.0461	0.0459901	0.00111703	0.0437355	0.0481091	0	1	0	0.00666667	69.7	0.24019	0.5
HLA_B_MFV-Oriental	AUT	North american (Asian descent)	USA (American Red Cross)	396	22.822	26.246	26.2002	1.69495	23.0101	29.4564	0.956248	0.948079	0.00627514	0.934087	0.958856	0.0464	0.0465405	0.0011132	0.0443739	0.0486202	0	1	2.6	0.119352	76.4	0.60715	0.2
HLA_B_MFV-Caucasian	AUT	North american (European descent)	USA (American Red Cross)	287	19.86	22.645	22.6059	1.5855	19.447	25.6216	0.941066	0.932907	0.00813828	0.914461	0.946535	0.0459	0.0457418	0.000915452	0.0438779	0.0474792	0.102	0.749443	5.8	0.118763	28.2	0.51078	1.4
HLA_B_MFV-Hispanic	AUT	North american (Spanish descent)	USA (American Red Cross)	240	25.383	29.515	29.4606	1.53468	26.571	32.3698	0.965499	0.957825	0.00405223	0.949483	0.964993	0.0424	0.0423363	0.0013751	0.0394339	0.0450381	0.072	0.788447	4.9	0.00133333	91.8	0.13796	0
HLA_B_hrvkas_croatian	EUR	Croatian	Croatia / Zagreb	150	21.214	24.438	24.4638	1.43668	21.5707	27.2589	0.942167	0.936454	0.00651846	0.922918	0.948226	0.0448	0.0448838	0.00103953	0.0428686	0.046975	-0.0002	0.988717	0	0.0637956	27.8	0.54312	1.2
HLA_B_CZEIVS-Czech	EUR	Czech	Czech Republic / Praha	106	20.496	23.11	23.0979	1.16187	20.7388	25.2849	0.945153	0.940094	0.0054965	0.928318	0.949549	0.0476	0.0471542	0.000903398	0.0454579	0.0488311	0.0018	0.966159	0.6	0.00333333	84.8	0.26792	0.1
HLA_B_FINLOK-Finnish	EUR	Finnish	Finland	90	15.892	17.759	17.7839	0.914597	15.8786	19.3873	0.91624	0.912329	0.00611732	0.900461	0.92314	0.0446	0.0438293	0.000927916	0.042058	0.0456831	0	1	0	0.167313	5.5	0.71548	0
HLA_B_34	EUR	Greek	Greece	83							0.940354	0.936404	0.00601392	0.92369	0.946881	0.0413	0.0409754	0.00113394	0.0387518	0.0431723	0.0018	0.966159	34.7	0.00933333	66.7	0.4176	0.2
HLA_B_166	EUR	Greek Cypriot	Cyprus	95							0.938212	0.933627	0.00650188	0.91982	0.945097	0.0412	0.0407091	0.00117848	0.0382769	0.0428092	-0.0002	0.988717	0	0.05	31.1	0.67202	1.7
HLA_B_ukimid_nireland	EUR	Irish from Northern Ireland	Northern Ireland	1000	16.199	18.207	18.2172	1.4298	15.4219	21.072	0.908988	0.901414	0.0128254	0.874481	0.924022	0.0452	0.0453268	0.00112491	0.0429848	0.0473904	0	1	1.7	0.597237	4.8	0.82153	4.7
HLA_B_Bugawan-Filipino	PAC	Filipino	Philippines / Manilla	94	19.764	22.345	22.3077	1.03312	20.2798	24.2965	0.941242	0.936644	0.00445369	0.927541	0.944489	0.0419	0.0418903	0.000823784	0.0401327	0.0434515	0	1	1.5	0.0652381	50.2	0.72575	0
HLA_B_USAERL-Indonesian	PAC	Indonesian	Indonesia	49	21.258	24.404					0.94273					0.0417					0.188	0.664586		0.0556522		0.84211
HLA_B_TWNLIN-Ivatan	PAC	Ivatan	Philippines / Batan Island, Baso	50	12.691	13.815					0.878					0.0367					-0.0002	0.988717		0.114545		0.66115
HLA_B_USAERL-PNG_Highlands	PAC	Papuan from New Guinea	Melanesia / New Guinea, Highlands	75	10.038	10.868	10.9151	0.665842	9.45435	11.936	0.8457	0.843488	0.00886856	0.826197	0.860219	0.0357	0.0357567	0.000812124	0.0340039	0.0372311	0	1	0	0.295844	0.1	0.71137	0
HLA_B_USARWL-Samoan	PAC	Samoan	Melanesia /Samoa	50	16.115	18.671					0.870728					0.0348					0	1		0.940324		0.99251

## Sheet: C
	Locus C
					Allelic richness						Heterozygosity					Nucleotide diversity					Test Hardy-weinberg			Test Ewens-Watterson-Slatkin
					Observed		Simulated (N=51)				Observed	Simulated (N=51)				Observed	Simulated (N=51)				Observed		Simulated (N=51)	Observed	Simulated (N=51)	Observed	Simulated (N=51)
	REG	Population	Country / Region	N	ar	arP	average	sd	Confidence interval at 95%		H	average	sd	Confidence interval at 95%		π	average	sd	Confidence interval at 95%		LRT	p	Proportion of rejection of HW (%)	minP	Proportion of rejection of EW p<0.025 (%)	MaxP	Proportion of rejection of EW p>0.975 (%)
HLA_Cw_USAMFV-Mali	AFS	Dogon	Mali / Bandiagara	129	11.697	12.825	12.8384	0.877886	11.0149	14.4338	0.839862	0.834959	0.0157279	0.799927	0.863514	0.0231	0.0232104	0.000671162	0.0217879	0.024425	0	1	0	0.47809	0	0.77951	7.4
HLA_Cw_CANLUO-Kenyan	AFS	Kenyan	Kenya / different areas	112	13.759	15.048	15.0222	1.02673	13.0064	17.0271	0.892483	0.887119	0.00941736	0.866747	0.904066	0.0249	0.0242587	0.000667672	0.022971	0.0255705	0	1	0	0.454265	2.1	0.76542	0
HLA_Cw_USAMFV-Kenyan-Highlander	AFS	Kenyan Highlander (Nandi)	Kenya / Kipsamoite	240	13.115	14.233	14.1927	1.04952	12.208	16.1824	0.887007	0.880262	0.0127339	0.852339	0.902536	0.0247	0.024972	0.000885697	0.0232155	0.0267155	0	1	0.1	0.0397297	5.6	0.19926	0.2
HLA_Cw_USAMFV-Kenyan-Lowlander	AFS	Kenyan Lowlander (Luo)	Kenya / Kanyawegi	265	13.549	14.527	14.5367	0.932379	12.795	16.3065	0.902327	0.895428	0.0107239	0.869083	0.912975	0.0249	0.0251093	0.000884379	0.0233939	0.0268212	0	1	2.5	0.0549068	43.5	0.27667	0
HLA_Cw_USALOU-Shona	AFS	Shona	Zimbabwe / Mashonaland	226	13.336	14.187	14.1814	0.923319	12.421	16.0434	0.90913	0.902805	0.00825071	0.88465	0.916614	0.0259	0.0259962	0.000741094	0.0245737	0.0274854	0	1	0.8	0.0391789	75.7	0.37086	0
HLA_Cw_MFV-Uganda	AFS	Ugandan	Uganda / Kampala	163	15.279	16.568	16.5548	0.976727	14.6727	18.5159	0.913699	0.907718	0.00882237	0.88857	0.923315	0.0249	0.0249363	0.000749542	0.0233944	0.0262812	0.001	0.974773	0.8	0.0214286	38.2	0.25703	0
HLA_Cw_MFV-Zambia	AFS	Zambian	Zambia / Lusaka	45	11.267	11.648					0.893586					0.0265					-0.0004	0.984043		0.00105263		0.14813
HLA_Cw_ZAFHAM-Zulu	AFS	Zulu	South Africa / Durban	98	12.896	13.846	13.826	0.808396	12.1386	15.2427	0.891354	0.887559	0.0091028	0.866794	0.903306	0.0256	0.024183	0.000606249	0.0230146	0.0254944	0.0034	0.953502	0.2	0.0777487	21.7	0.40734	0
HLA_Cw_MFV-Native_American	AMN	Native American	USA (American Red Cross)	248	14.439	15.523	15.5327	0.885334	13.7012	17.2194	0.913343	0.907022	0.00809012	0.888705	0.921544	0.0269	0.0271319	0.000849866	0.0255828	0.0288134	0	1	0.2	0.00405405	61.2	0.07817	0
HLA_Cw_Leffel-Yupik	AMN	Yupik	Alaska / South	149	9.045	9.885	9.94782	0.976857	8.08948	11.7636	0.769242	0.767874	0.0265566	0.71125	0.813194	0.0248	0.0248351	0.000994333	0.0226963	0.026544	0.0004	0.984043	0.4	0.896507	0	0.93845	15.9
HLA_Cw_VENLAY-Bari	AMS	Bari	Venezuela / Saimadodyi & Campo Rosario	86	6.626	7.058	7.06548	0.576302	6.05963	7.99464	0.773304	0.770853	0.0114917	0.74552	0.792024	0.0254	0.0249763	0.0004537	0.0240458	0.025778	0	1	0	0.612792	0.1	0.82358	0
HLA_Cw_BRAPTZ-Kaiowa	AMS	Guarani-Kaiowa	Brazil / Mato Grosso do Sul, Amambai, Limão Verde	143	5.874	5.941	5.93793	0.099269	5.54875	5.99743	0.766564	0.763016	0.0163739	0.727074	0.791002	0.0275	0.0275596	0.000487129	0.0265298	0.0283601	-0.0002	0.988717	0	0.00872232	20.1	0.0295	0
HLA_Cw_BRAPTZ-Nandewa	AMS	Guarani-Nandewa	Brazil / Mato Grosso do Sul, Porto Lindo, Amambai,	51	5.863	6.098					0.803882					0.0274					0	1		0.00133333		0.22985
HLA_Cw_KORPMH-Korean	ANE	Korean	Korea / Seoul	200	13.882	14.827	14.795	0.852884	13.0838	16.4423	0.907825	0.901001	0.0095307	0.881624	0.917574	0.0259	0.0258566	0.00061	0.0246969	0.0269463	0	1	0	0.0106589	68.6	0.13081	0
HLA_Cw_USAERL-Tuva	ANE	Tuvan	Russia / Novosibirsk-Kyzyl	174	15.448	16.684	16.6673	0.990396	14.7404	18.5525	0.925084	0.918082	0.00641416	0.904498	0.929368	0.0288	0.0286089	0.000603077	0.0273154	0.0296371	0.0004	0.984043	5.3	0.0190558	68.6	0.24779	0
HLA_Cw_TWNLIN-Ami	ASE	Ami	Taiwan / Hualien, Taitung	98	7.217	7.53	7.51938	0.426446	6.70999	8.24255	0.811498	0.807928	0.0101496	0.785454	0.826016	0.0282	0.0282834	0.000452472	0.0273327	0.0290722	0	1	0	0.109167	3.9	0.33839	0
HLA_Cw_TWNLIN-Atayal	ASE	Atayal	Taiwan / Wulai, Chenshih, Wufen	106	7.71	7.856	7.85617	0.138922	7.51527	7.97614	0.82063	0.816397	0.0120741	0.792013	0.837551	0.0267	0.0267177	0.000522341	0.0255739	0.0276071	0	1	0	0.00414706	55.8	0.04086	0
HLA_Cw_TWNLIN-Bunun	ASE	Bunun	Taiwan / Hsin-I, Taitung	101	7.807	7.924	7.91805	0.0964469	7.72171	7.98762	0.812419	0.810663	0.0159053	0.775067	0.837023	0.0282	0.0282444	0.000578852	0.0269964	0.0292411	0	1	0.1	0.00539683	64	0.08318	0
HLA_Cw_usatra_chinese	ASE	Chinois	China / South, Canton region	281	12.257	13.208	13.2119	0.846673	11.551	14.8195	0.879623	0.873367	0.0122971	0.846045	0.894461	0.0265	0.0269045	0.00077769	0.0253358	0.0282914	0	1	0.1	0.018433	8.7	0.17076	0.2
HLA_Cw_TWNLIN-Hakka	ASE	Hakka	Taiwan / Hsinchu, Pintung	55	11.583	12.593	12.5857	0.278933	11.9403	12.9019	0.854862	0.85423	0.00380506	0.846592	0.8614	0.0264	0.0264143	0.000131305	0.0261089	0.0266	0	1	0	0.383199	0	0.81377	0
HLA_Cw_USAERL-Malay	ASE	Malay	Malay Peninsula	107	13.667	14.615	14.6061	0.853028	12.9654	16.298	0.903201	0.898999	0.00788051	0.883521	0.91316	0.0276	0.0280384	0.000915189	0.0262936	0.0296543	0	1	0	0.0288889	60.2	0.32559	0
HLA_Cw_TWNLIN-Minnan	ASE	Minnan	Taiwan / Taipei	102	11.316	12.143	12.1438	0.715287	10.5949	13.4374	0.870812	0.86628	0.00998649	0.8441	0.883207	0.0271	0.0269787	0.000533873	0.0257698	0.027891	0.0024	0.960927	1.3	0.19046	2.3	0.62153	0
HLA_Cw_USAPAK-Okinawa	ASE	Okinawan	Hawai / Honolulu* (Okinawa)	105	10.155	10.74	10.7343	0.501736	9.48782	11.4217	0.860635	0.85632	0.0110498	0.834055	0.877681	0.0257	0.0260995	0.000732902	0.0250369	0.0277364	0.0364	0.848692	2	0.0384775	5.1	0.20257	0
HLA_Cw_TWNLIN-Paiwan	ASE	Paiwan	Taiwan / Lai-I	51	7.474	7.879					0.693488					0.0221					0.0012	0.972366		0.597354		0.90176
HLA_Cw_TWNLIN-Pazeh	ASE	Pazeh	Taiwan / Puli, Liyutan, Fengyuan	55	9.694	10.099	10.1032	0.166105	9.62165	10.2207	0.872527	0.871932	0.00195076	0.867723	0.875607	0.0269	0.0269294	0.000103131	0.026722	0.027121	0	1	0	0.014	98.6	0.2911	0
HLA_Cw_TWNLIN-Puyuma	ASE	Puyuma	Taiwan / Peinan	50	7.742	7.897					0.8048					0.0254					0	1		0.0402198		0.31984
HLA_Cw_TWNLIN-Rukai	ASE	Rukai	Taiwan / Wutai	50	7.085	7.362					0.7214					0.0223					0	1		0.255245		0.75697
HLA_Cw_TWNLIN-Saisiat	ASE	Saisiat	Taiwan / Wufen, Nanchuang	51	6.497	7.19					0.519365					0.0183					-0.00016	0.989908		0.987972		0.98922
HLA_Cw_TWNLIN-Siraya	ASE	Siraya	Taiwan / Tanei, Tsochen	51	11.271	11.959					0.883165					0.0269					0.0016	0.968093		0.0716667		0.50233
HLA_Cw_USAERL-Thai	ASE	Thai	Thailand	92	13.539	14.612	14.5887	0.695556	13.1204	15.848	0.89407	0.889787	0.0086989	0.871384	0.90525	0.0263	0.0262968	0.000545219	0.0251957	0.0273106	0	1	0	0.0675	16	0.52926	0
HLA_Cw_TWNLIN-Thao	ASE	Thao	Taiwan / Yuchih	30	6.979	7					0.780574					0.0272					8e-05	0.992864		0.0586076		0.57664
HLA_Cw_TWNLIN-Toroko	ASE	Toroko	Taiwan / Hsiulin	55	6.039	6.27	6.26762	0.176257	5.79858	6.34801	0.781622	0.780972	0.00456475	0.771631	0.788543	0.0258	0.0258612	0.000161247	0.0254959	0.02609	0	1	0	0.110388	1.1	0.36375	0
HLA_Cw_TWNLIN-Tsou	ASE	Tsou	Taiwan / Tapang	51	7.87	8.243					0.81492					0.026					0.0014	0.970153		0.153192		0.57576
HLA_Cw_TWNLIN-Yami	ASE	Yami (Tao)	Taiwan / Lan-Yu	50	6.26	6.477					0.7508					0.0241					-0.0004	0.984043		0.155244		0.53415
HLA_Cw_ISRBRA-Druze	ASO	Druzes	Israel	100	14.585	15.875	15.8439	0.933874	14.0047	17.6142	0.907352	0.902135	0.0109837	0.878495	0.920115	0.0231	0.0231621	0.000522108	0.0220979	0.0241724	0.66	0.41656	54.6	0.0899	9	0.50339	0
HLA_Cw_CZEIVS-Georgian	ASO	Géorgiens	Georgia / Tbilisi	107	16.219	17.838	17.8267	0.877723	15.933	19.4034	0.905475	0.900854	0.0100015	0.88018	0.919565	0.0243	0.0240748	0.000706994	0.0226196	0.0253503	0.0018	0.966159	0.7	0.0762411	5.7	0.50503	0.1
HLA_Cw_214	ASO	Hunza-Burushaski	Pakistan / Nord, Gilgit	46	12.811	13.801					0.839082					0.0231					0	1		0.353368		0.8722
HLA_Cw_USAERL-New_Delhi	ASO	Indians from New Dehli	India / New Delhi	56	16.722	18.268	18.2391	0.456752	17.1963	18.8619	0.925212	0.92441	0.0022789	0.919683	0.928738	0.0239	0.0238393	0.000236319	0.023422	0.0243534	0	1	0	0.01	59.9	0.61725	0
HLA_Cw_ISRGAZ-Jewish	ASO	Israelian Jew	Israel	94	21.39	24.142	24.0589	1.14807	21.7429	26.1295	0.944775	0.94042	0.00579418	0.927668	0.950753	0.0241	0.0235792	0.000641431	0.0223859	0.0248151	0.0002	0.988717	28.2	0.015	45.9	0.62952	0.6
HLA_Cw_CZEIVS-Kurisk	ASO	Kurisk	Georgia / Tbilisi	29	15.962	17.724					0.89123					0.0244					0	1		0.251724		0.94857
HLA_Cw_219	ASO	Pathan	Pakistan (North West Frontier)	38	13.61	14.331					0.898577					0.0249					0.0008	0.977435		0.005		0.55342
HLA_Cw_213	ASO	Sindhi	Pakistan / Sindh	39	11.508	12.486					0.862238					0.0241					-0.0002	0.988717		0.23		0.73516
HLA_Cw_ZAFHAM-Tamil	ASO	Tamil	South Africa / Durban* (India / Tamil Nadu)	48	15.874	17.331					0.90775					0.0243					0	1		0.06		0.7859
HLA_Cw_USAGAO-Cape_York	AUS	Australian aborigines (Cape York)	Australia / Queensland / Cape York	89	10.735	11.507	11.4695	0.750085	9.97748	12.7588	0.853453	0.84908	0.0141348	0.820884	0.873909	0.0259	0.0260564	0.000667274	0.024759	0.0273361	0.0024	0.960927	18.2	0.153395	0.7	0.59944	0.1
HLA_Cw_USAGAO-Groote_Eylandt	AUS	Australian aborigines (Groote Eylandt)	Australia / Northern Territory / Groote-Eylandt	73	7.591	8.163	8.16923	0.664258	6.89703	9.15675	0.806829	0.80527	0.00955841	0.785274	0.822144	0.0285	0.0285207	0.000361797	0.027758	0.0291611	0	1	0	0.534481	1	0.8329	0
HLA_Cw_USAGAO-Kimberly	AUS	Australian aborigines (Kimberley)	Australia / Western Australia / Kimberley	28	4.957	5					0.728953					0.0274					-4e-05	0.994954		0.132274		0.48161
HLA_Cw_USAGAO-Yuendumu	AUS	Australian aborigines (Yuendumu)	Australia / Northern Territory / Yuendumu	192	6.221	6.369	6.375	0.394529	5.79859	7.09566	0.795202	0.791898	0.0126391	0.768555	0.815447	0.0271	0.0270532	0.00063528	0.0257209	0.0281826	-0.0002	0.988717	0.1	0.0607407	28.9	0.21135	0
HLA_Cw_BRADON-Brazillian	AUT	Brazilian (African or European descent)	Brazil / Ribeirao Preto	106	18.421	20.393	20.3012	1.10085	18.1265	22.3194	0.92852	0.923496	0.00780174	0.906766	0.937193	0.0256	0.0254091	0.000776981	0.023902	0.026911	0.0034	0.953502	2.8	0.0217391	33.8	0.37212	0.3
HLA_Cw_MFV-Oriental	AUT	North american (Asian descent)	USA (American Red Cross)	401	14.276	15.452	15.3861	1.01084	13.345	17.2853	0.902516	0.894955	0.0121285	0.869285	0.916013	0.0267	0.0266806	0.000948503	0.0249509	0.0284727	0.004	0.949571	1.3	0.0147967	27.6	0.09114	0.1
HLA_Cw_MFV-Caucasian	AUT	North american (European descent)	USA (American Red Cross)	292	14.243	15.298	15.2122	0.940975	13.2997	16.9359	0.914007	0.905803	0.00933987	0.886095	0.921852	0.0254	0.0253502	0.000879808	0.0235427	0.0268948	0.108	0.742433	5.4	0.00409091	55.5	0.0411	0
HLA_Cw_MFV-Hispanic	AUT	North american (Spanish descent)	USA (American Red Cross)	246	15.652	16.908	16.8504	1.01788	14.8515	18.7725	0.92054	0.913049	0.00878908	0.893884	0.927763	0.0251	0.0251866	0.0007922	0.0236097	0.026699	0	1	0.7	0.00655462	64.1	0.15241	0
HLA_Cw_MFV-Black	AUT	North americans (African descent)	USA (American Red Cross)	252	14.121	15.204	15.1502	0.958743	13.2276	16.9539	0.908944	0.901623	0.00937639	0.880798	0.918147	0.0245	0.0244889	0.000736693	0.0229977	0.0258474	0	1	0.3	0.01	48.1	0.14536	0
HLA_Cw_CZEIVS-Czech	EUR	Czech	Czech Republic / Praha	105	14.369	15.511	15.5506	0.858661	13.8428	17.1402	0.91011	0.905737	0.00738802	0.88984	0.918749	0.0242	0.0240141	0.000818494	0.022431	0.0255992	0.0374	0.846653	1.4	0.0662727	37.3	0.41833	0
HLA_Cw_FINLOK-Finnish	EUR	Finnish	Finland	90	12.262	13.064	13.0434	0.650076	11.747	14.2168	0.89609	0.892394	0.00641696	0.878479	0.903916	0.0286	0.027801	0.000648654	0.0264459	0.0289183	0.0012	0.972366	0.1	0.0719883	48.5	0.45202	0
HLA_Cw_ukimid_nireland	EUR	Irish from Northern Ireland	Northern Ireland / all regions	1000	12.054	12.835	12.8282	0.883412	11.1123	14.5843	0.885689	0.878427	0.0133026	0.847316	0.900828	0.0239	0.0231971	0.00116302	0.0209357	0.0253121	0	1	0.5	0.055463	32.2	0.20544	0
HLA_Cw_Bugawan-Filipino	PAC	Filipino	Philippines / Batan Island, Baso	94	12.059	13.122	13.1397	0.850667	11.4738	14.9029	0.841106	0.837054	0.0169322	0.804042	0.866428	0.027	0.0270251	0.00055741	0.0258839	0.0279853	0	1	0	0.481248	0	0.86134	0.7
HLA_Cw_USAERL-Indonesian	PAC	Indonesian	Indonesia	50	13.146	13.834					0.889909					0.0276					-0.0002	0.988717		0.005		0.36499
HLA_Cw_TWNLIN-Ivatan	PAC	Ivatan	Philippines	50	9.222	9.493					0.84231					0.0273					0.0018	0.966159		0.0324849		0.49096
HLA_Cw_USARWL-Samoan	PAC	Samoan	Melanesia /Samoa	50	13.251	14.686					0.8592					0.0273					0	1		0.685127		0.96957

## Sheet: A
	Locus A
					Allelic richness						Heterozygosity					Nucleotide diversity					Test Hardy-Weinberg			Test Ewens-Watterson-Slatkin
					Observed		Simulated (N=50)				Observed	Simulated (N=50)				Observed	Simulated (N=50)				Observed		Simulated (N=50)	Observed	Simulated samples (N=50)	Observed	Simulated samples (N=50)
	REG	Country / region	Population	N	ar	arP	average	sd	Confidence interval at 95%		H	average	sd	Confidence interval at 95%		π	average	sd	Confidence interval at 95%		LRT	p	Proportion of rejection of HW (%)	minP	Proportion of rejection of EW p<0.025 (%)	MaxP	Proportion of rejection of EW p>0.975 (%)
	PAC	Indonesia	Indonesian	50	14.503	15.177					0.8996					0.0386					0	1		0.1		0.66844
tempoHLA_A_USAERL-Nusa-Tenggara	PAC	Indonesia / East Timor / Nusa Tenggara	East Timorese	57	8.961	9.45	9.4334	0.475657	8.26247	9.98192	0.791664	0.790404	0.0105411	0.768061	0.808592	0.0325	0.0323431	0.00066229	0.031002	0.0335123	0.0006	0.980458	97.7	0.767582	0	0.92534	10.6
	PAC	Indonesia / Moluccas	Molucca	25	6.878	7					0.7904					0.035					-0.0002	0.988717		0.1		0.65484
tempoHLA_A_USAERL-PNG_Highlands	PAC	Melanesia / New Guinea, Highlands	Papuan from New Guinea Highlands	92	3.47	3.54	3.54624	0.347852	2.9958	3.99962	0.366137	0.366416	0.0351459	0.296595	0.432415	0.0198	0.0199096	0.00182751	0.0161546	0.023258	0	1	0	0.810742	0	0.86531	3.4
tempoHLA_A_USAERL-PNG_Lowland_MV	PAC	Melanesia / New Guinea, Lowlands, Wosera	Papuan from New Guinea Lowland	79	3.98	3.991	3.98962	0.0177901	3.94068	3.99914	0.664856	0.660915	0.0211095	0.612625	0.695891	0.0309	0.0308757	0.000604186	0.0295615	0.03194	0.002	0.964329	4.9	0.138873	0	0.41527	0
	PAC	Melanesia /Samoa	Samoan	50	9.548	9.991					0.828475					0.0357					0	1		0.511592		0.85034
	PAC	Philippines / Batan Island, Baso	Ivatan	50	6.837	6.906					0.7736					0.033					0	1		0.0651629		0.37915
tempoHLA_A_Bugawan-Filipino	PAC	Philippines / Manilla	Filipino	94	9.935	10.377	10.3961	0.715564	8.97336	11.7217	0.837934	0.834723	0.0121979	0.809079	0.856321	0.0356	0.0355894	0.000548576	0.0343629	0.0364991	-0.0002	0.988717	0	0.623559	0	0.84218	0.5
tempoHLA_A_hrvkas_croatian	EUR	Croatia / Zagreb	Croatian	150	13.506	14.218	14.2622	1.0985	12.0757	16.3301	0.870996	0.865394	0.015009	0.8338	0.892205	0.036	0.0358515	0.000909372	0.0339162	0.037493	0	1	0	0.681018	0.2	0.87595	4.9
tempoHLA_A_166	EUR	Cyprus	Greek Cypriot	101							0.923825	0.917984	0.00723436	0.902595	0.930858	0.0374	0.0377695	0.00109027	0.0360165	0.040279	0.0004	0.984043	19.8	0.0121429	82.1	0.30747	0
tempoHLA_A_CZEIVS-Czech	EUR	Czech Republic / Praha	Czech	105	12.343	13.059	13.0318	0.933555	11.2039	14.7157	0.847326	0.842643	0.015207	0.811175	0.869768	0.0353	0.03411	0.000909201	0.0322335	0.0358116	0.0554	0.81392	3	0.727826	0	0.91605	28.2
tempoHLA_A_FINLOK-Finnish	EUR	Finland	Finnish	90	9.68	10.106	10.088	0.663412	8.69471	11.3221	0.803871	0.798189	0.0197342	0.756633	0.833017	0.0304	0.0302688	0.00111803	0.0281201	0.0322673	0.0016	0.968093	5.8	0.643007	0	0.85269	4.8
tempoHLA_A_34	EUR	Greece	Greeks	85							0.882034	0.878145	0.0110609	0.85458	0.897214	0.0351	0.0355973	0.000617903	0.0342989	0.036699	0.0012	0.972366	0	0.326194	5.5	0.71668	0
tempoHLA_A_ukimid_nireland	EUR	Northern Ireland	Irish from Northern Ireland	999	11.648	12.213	12.2635	0.99016	10.2624	14.2222	0.848291	0.842415	0.0188165	0.802791	0.87461	0.0344	0.0343891	0.0010962	0.0321422	0.0364061	0	1	1.6	0.194007	0.2	0.36856	5.2
tempoHLA_A_BRADON-Brazillian	AUT	Brazil / Ribeirao Preto	Brazilian (African or European descent)	97	19.821	21.069	21.0883	0.931955	19.2514	22.8838	0.927262	0.923619	0.00907364	0.904195	0.9392	0.0359	0.0359996	0.00128242	0.0338695	0.038546	0	1	0	0.0295455	28.3	0.66942	1.5
tempoHLA_A_UKIMID-White_Cuban	AUT	Cuba / Havana	Cuban (European descent)	69	16.887	17.774	17.807	0.640414	16.4358	18.9437	0.917032	0.914724	0.00533069	0.903996	0.924805	0.0373	0.0371679	0.000467422	0.0362889	0.0379661	0	1	0	0.0846032	15.8	0.66345	0
	AUT	Cuba / Havana	Cuban (African or European descent)	39	17.928	18.869					0.917161					0.0364					0	1		0.0683333		0.7418
tempoHLA_A_MFV-Black	AUT	USA (American Red Cross)	North american (African descent)	255	18.414	19.315	19.2644	0.944912	17.413	21.048	0.938591	0.930756	0.0076082	0.915399	0.943801	0.0365	0.0363916	0.0009369	0.0343919	0.038096	0.002	0.964329	1.7	0.000110236	90.5	6e-05	0
tempoHLA_A_MFV-Oriental	AUT	USA (American Red Cross)	North american (Asian descent)	411	13.503	14.254	14.109	1.30972	11.6673	16.7175	0.879236	0.869493	0.0163055	0.835986	0.899506	0.0366	0.0366356	0.000726144	0.0351439	0.0379781	0.004	0.949571	16.6	0.654641	0.4	0.85754	10.2
tempoHLA_A_MFV-Caucasian	AUT	USA (American Red Cross)	North american (European descent)	297	13.679	14.385	14.4271	1.08857	12.4217	16.5896	0.874864	0.868694	0.0158209	0.833995	0.897015	0.0354	0.0355164	0.000943985	0.0336267	0.0373271	0	1	0	0.355843	1.5	0.6118	4.4
tempoHLA_A_MFV-Hispanic	AUT	USA (American Red Cross)	North american (Spanish descent)	247	17.418	18.462	18.3994	1.15375	16.0713	20.5697	0.907304	0.899932	0.0152282	0.86578	0.925605	0.0352	0.0352839	0.00119578	0.0329549	0.037916	0	1	0.6	0.174711	4.5	0.57499	5.6
tempoHLA_A_USAGAO-Groote_Eylandt	AUS	Australia / Northern Territory / Groote-Eylandt	Australian aborigine (Groote Eylandt)	75	5.339	5.472	5.46468	0.373273	4.49998	5.94115	0.761651	0.757715	0.0145691	0.725922	0.781736	0.0349	0.0348604	0.000462084	0.0338592	0.0356361	0	1	33.7	0.342492	0.6	0.68305	0
tempoHLA_A_USAGAO-Yuendumu	AUS	Australia / Northern Territory / Yuendumu	Australian aborigine (Yuendumu)	191	6.292	6.516	6.50336	0.602961	5.25212	7.6358	0.697682	0.694734	0.0252879	0.640385	0.74322	0.034	0.0339649	0.000824039	0.0321072	0.0353622	-0.0002	0.988717	0	0.597737	0	0.82253	1.1
tempoHLA_A_USAGAO-Cape_York	AUS	Australia / Queensland / Cape York	Australian aborigine (Cape York)	103	7.086	7.282	7.2634	0.478516	6.36545	8.21104	0.797354	0.796439	0.011454	0.7724	0.818075	0.0357	0.0347364	0.00133423	0.0323223	0.036827	-0.0012	0.972366	0.2	0.313741	0.5	0.66276	0
	AUS	Australia / Western Australia / Kimberley	Australian aborigine (Kimberley)	36	5.219	5.388					0.507667					0.0222					6e-05	0.99382		0.784012		0.93366
tempoHLA_A_CZEIVS-Georgian	ASO	Georgia / Tbilisi	Georgian	105	12.642	13.365	13.3221	0.88614	11.5682	15.0177	0.846302	0.841048	0.0160478	0.808395	0.867684	0.0335	0.0328405	0.000899867	0.0310757	0.034472	0.0028	0.9578	4.3	0.849684	0	0.95749	22.8
	ASO	Georgia / Tbilisi	Kurdish	30	14.88	15.324					0.924066					0.0399					0.0016	0.968093		0.000740741		0.0004
tempoHLA_A_USAERL-Golla	ASO	India / Andhra Pradesh, Golla	South Indian	88	13.749	14.335	14.2891	0.881201	12.5855	15.915	0.908879	0.904388	0.00687292	0.890189	0.916944	0.0359	0.0348991	0.000853408	0.0333628	0.0371783	0.137	0.711282	22.6	0.114115	34.3	0.54193	0
tempoHLA_A_USAERL-New_Delhi	ASO	India / New Delhi	Indian from New Dehli	66	14.443	15.007	14.9942	0.466221	13.9818	15.7524	0.900257	0.8979	0.00777328	0.881163	0.911251	0.0338	0.0324225	0.000685079	0.0311067	0.0338715	0.1238	0.724949	9.6	0.01	49.3	0.34163	0
tempoHLA_A_ISRBRA-Druze	ASO	Israel	Druze	100	17.904	18.757	18.715	0.821283	17.0816	20.2042	0.932532	0.927038	0.00747917	0.909595	0.93925	0.0373	0.0368151	0.00102522	0.0351964	0.0393031	0.0406	0.840312	2.1	0.00177778	86.1	0.13893	0
tempoHLA_A_ISRGAZ-Jewish	ASO	Israel	Israelian Jew	117	20.051	21.469	21.3869	1.26392	18.9172	23.8241	0.930944	0.925037	0.00937418	0.9032	0.941208	0.0397	0.0386938	0.00109757	0.0362873	0.0402513	0.0026	0.959333	13.7	0.331185	3.4	0.78572	13.4
tempoHLA_A_UKIMID-Omani	ASO	Oman / various regions	Omani	119	15.047	15.801	15.8367	0.962005	13.8629	17.6575	0.904369	0.899345	0.0101833	0.877699	0.918	0.0362	0.0363317	0.00133378	0.0341227	0.038643	0	1	0.4	0.2011	5.7	0.6801	0.1
	ASO	Pakistan (North West Frontier)	Pathan	36							0.877934					0.0324					0	1		0.00325		0.30414
	ASO	Pakistan (Sindh)	Sindhi	39							0.90875					0.0341					0	1		0.0239189		0.50302
	ASO	South Africa / Durban* (India/Tamil Nadu)	Tamil	50	11.887	12.431					0.877					0.0376					0	1		0.261468		0.69746
tempoHLA_A_UKIMID-Brazil	ASE	China / Hong-Kong	Han Chinese	572	11.059	11.505	11.5555	0.921806	9.70396	13.333	0.853886	0.846775	0.0189274	0.80499	0.8788	0.0354	0.0351759	0.000970862	0.033042	0.0368966	0.002	0.964329	2.9	0.101549	0.9	0.36584	0.2
tempoHLA_A_usatra_chinese	ASE	China / South, Canton region	Chinese	282	11.5	12.033	12.0073	0.940273	10.2278	13.8654	0.856002	0.849124	0.0179365	0.810079	0.879604	0.036	0.0357724	0.000779341	0.0341669	0.037163	0	1	3.5	0.178621	0.3	0.40962	1.3
tempoHLA_A_USAPAK-Okinawa	ASE	Hawai / Honolulu* (Okinawa)	Okinawan	105	8.48	8.67	8.66414	0.485559	7.68583	9.5935	0.820161	0.816031	0.0183389	0.776487	0.848136	0.0372	0.0372032	0.000485202	0.0360629	0.0380092	0.0024	0.960927	2	0.143258	6.8	0.45277	0
tempoHLA_A_JPNTKN-Ryukuan	ASE	Japan / Okinawa	Ryukuan	142	11.069	11.679	11.6283	1.03099	9.72223	13.6848	0.821799	0.817149	0.0181708	0.777595	0.849102	0.0367	0.035164	0.00096571	0.0330926	0.0368652	-0.0002	0.988717	0	0.970415	0	0.99221	18.6
tempoHLA_A_USAERL-Malay	ASE	Malay Peninsula	Malay	124	13.305	13.963	14.0272	0.88875	12.3073	15.7515	0.886818	0.882415	0.00988894	0.8614	0.8996	0.0373	0.036831	0.000649613	0.0354568	0.0379092	0	1	0	0.466477	1.3	0.78465	0.6
tempoHLA_A_UKIMID-Chinese	ASE	Singapore	Han Chinese	149	11.568	12.117	12.101	0.93483	10.2107	13.9841	0.86038	0.855466	0.0135134	0.82739	0.879382	0.035	0.0350525	0.000734514	0.0334964	0.0364533	0.0002	0.988717	0.6	0.732908	0	0.90517	0.9
tempoHLA_A_USAERL-Chinese	ASE	Singapore	Singaporean (Chinese descent)	86	11.02	11.439	11.3662	0.67832	10.0114	12.702	0.871813	0.867578	0.0100067	0.84626	0.885113	0.0363	0.0357876	0.000482121	0.034831	0.0367352	0.0008	0.977435	41.7	0.192806	1.7	0.65141	0
tempoHLA_A_TWNLIN-Hakka	ASE	Taiwan / Hsinchu, Pintung	Hakka	55	10.737	11.126	11.1323	0.237259	10.5638	11.3946	0.79899	0.798553	0.0104658	0.777848	0.816757	0.0336	0.0337077	0.000563479	0.032529	0.0347012	0.0028	0.9578	0	0.411973	0	0.86921	0
tempoHLA_A_TWNLIN-Bunun	ASE	Taiwan / Hsin-I, Taitung	Bunun	101	5.227	5.322	5.31848	0.2877	4.74938	5.72281	0.604435	0.605249	0.0327362	0.53679	0.66668	0.0315	0.0315672	0.00147994	0.0283649	0.0341013	-0.0002	0.988717	0	0.300801	0	0.54991	0
tempoHLA_A_TWNLIN-Toroko	ASE	Taiwan / Hsiulin	Toroko	55	5.586	5.675	5.6755	0.120723	5.45853	5.73631	0.708889	0.708292	0.00865983	0.691	0.7248	0.0352	0.0352361	0.000327924	0.034564	0.035813	0	1	0	0.208336	0	0.55887	0
tempoHLA_A_TWNLIN-Ami	ASE	Taiwan / Hualien, Taitung	Ami	98	4.972	5.133	5.12934	0.392388	4.24629	5.69596	0.54893	0.550137	0.0356215	0.479924	0.615225	0.029	0.0290916	0.00154826	0.0259059	0.0318651	-0.0002	0.988717	0	0.554314	0	0.81691	1.8
tempoHLA_A_TWNLIN-Paiwan	ASE	Taiwan / Lai-I	Paiwan	51	4.731	4.977	4.98007	0.0863642	4.76133	5.01385	0.251331	0.251675	0.00820307	0.2224	0.2558	0.0128	0.0128456	0.000414811	0.011348	0.013051	-0.0002	0.988717	0	0.997593	0	0.99957	100
	ASE	Taiwan / Lan-Yu	Yami (Tao)	50	4.467	4.603					0.591199					0.0263					0.00074	0.978298		0.850513		0.96592
	ASE	Taiwan / Peinan	Puyuma	50	7.07	7.305					0.5642					0.0274					0	1		0.790674		0.93656
tempoHLA_A_TWNLIN-Pazeh	ASE	Taiwan / Puli, Liyutan, Fengyuan	Pazeh	55	8.797	9.047	9.03254	0.172902	8.5734	9.21231	0.782958	0.782228	0.00734042	0.766595	0.7964	0.0344	0.0344603	0.000248207	0.03396	0.0349102	0	1	0	0.261558	0	0.68318	0
tempoHLA_A_TWNLIN-Minnan	ASE	Taiwan / Taipei	Minnan	102	10.349	10.719	10.6759	0.684698	9.43717	12.0037	0.834088	0.829023	0.0144826	0.7998	0.857605	0.0351	0.0352014	0.000660132	0.0337915	0.0363512	-0.0002	0.988717	0	0.225541	1.3	0.62461	0.2
tempoHLA_A_TWNLIN-Siraya	ASE	Taiwan / Tanei, Tsochen	Siraya	51	9.251	9.593	9.59181	0.102636	9.39236	9.64489	0.729328	0.729174	0.0045512	0.7206	0.7372	0.0341	0.0341144	0.00017085	0.033737	0.034388	0	1	0	0.595668	0	0.91377	0.4
tempoHLA_A_TWNLIN-Tsou	ASE	Taiwan / Tapang	Tsou	51	4.584	4.711	4.7086	0.0511346	4.60291	4.72917	0.369123	0.36874	0.00792118	0.36	0.3752	0.0192	0.0192717	0.000398173	0.018666	0.019598	-2e-05	0.996432	0	0.857709	0	0.95896	14.9
tempoHLA_A_TWNLIN-Saisiat	ASE	Taiwan / Wufen, Nanchuang	Saisiat	51	6.053	6.201	6.20546	0.0757083	5.97143	6.22395	0.632106	0.6324	0.00590757	0.6204	0.64	0.0305	0.0306283	0.000252343	0.030208	0.030939	-0.0002	0.988717	0	0.481238	0	0.76148	0
tempoHLA_A_TWNLIN-Atayal	ASE	Taiwan / Wulai, Chenshih, Wufen	Atayal	106	6.269	6.384	6.3785	0.352552	5.84793	6.97126	0.599489	0.596594	0.043084	0.50439	0.678604	0.0289	0.028814	0.00193968	0.0245613	0.0324256	-0.0002	0.988717	0.7	0.473928	0	0.69929	0.7
	ASE	Taiwan / Wutai	Rukai	50	4.563	4.699					0.405374					0.022					0.000303171	0.986108		0.931561		0.98134
	ASE	Taiwan / Yuchih	Thao	30	6.379	6.637					0.584426					0.029					0.0001	0.992021		0.925526		0.97664
tempoHLA_A_USAERL-Thai	ASE	Thaïland	Thai	98	12.778	13.418	13.4115	0.787069	11.8298	14.8364	0.869885	0.866164	0.0126671	0.838393	0.887986	0.0373	0.0360955	0.000664427	0.0347055	0.0372803	0.0008	0.977435	0.1	0.511216	0.3	0.87084	1.7
tempoHLA_A_KORPMH-Korean	ANE	Korea / Seoul	Korean	191	10.87	11.237	11.2557	0.76979	9.79103	12.7977	0.870213	0.864747	0.0124932	0.83859	0.886737	0.0366	0.0365707	0.000851458	0.0347331	0.0380124	0.002	0.964329	1.7	0.11499	10.3	0.45538	0
tempoHLA_A_JPNTKN-Buriat	ANE	Mongolia / Angarsk	Buriat	140	17.193	18.392	18.3341	1.44653	15.5315	21.1182	0.908441	0.901808	0.0131401	0.873956	0.924702	0.0386	0.0369053	0.000942922	0.0347688	0.0383971	0.0026	0.959333	5.1	0.963992	0	0.98891	33.4
tempoHLA_A_USAERL-Tuva	ANE	Russia / Novosibirsk-Kyzyl	Tuvan	188	13.521	14.135	14.1208	1.08658	11.994	16.2	0.893428	0.887466	0.0124258	0.861005	0.908403	0.0361	0.0357638	0.00102844	0.034118	0.0381869	0.0002	0.988717	0.6	0.81148	10.4	0.9462	0
tempoHLA_A_UKIMID-Hongkong-a	AMS	Brazil / Belo Horizonte	Brazilian	97	16.56	17.507	17.4265	0.88637	15.5548	19.1104	0.905295	0.900021	0.0111731	0.876172	0.919524	0.0357	0.0351222	0.000842252	0.0335308	0.0367853	0.2978	0.585265	41.7	0.0928571	3.2	0.57006	2.5
tempoHLA_A_BRAPTZ-Kaiowa	AMS	Brazil / Mato Grosso do Sul, Amambai, Limão Verde	Guarani-Kaiowa	143	5.942	6.114	6.12957	0.52344	4.99913	7.00949	0.720231	0.714483	0.027607	0.655175	0.763913	0.0232	0.0228521	0.000600349	0.021691	0.0239803	0	1	15.7	0.311177	0	0.58534	0
tempoHLA_A_BRAPTZ-Nandewa	AMS	Brazil / Mato Grosso do Sul, Porto Lindo, Amambai,	Guarani-Nandewa	52	8.506	8.834	8.83562	0.130808	8.38515	8.88515	0.760424	0.760323	0.00359544	0.751955	0.76458	0.027	0.0263251	0.00016948	0.025788	0.026533	0.0006	0.980458	0	0.723951	0	0.89213	0.4
tempoHLA_A_VENLAY-Bari	AMS	Venezuela / Saimadodyi & Campo Rosario	Bari	92	4.198	4.249	4.25719	0.248414	3.94068	4.49737	0.580113	0.578996	0.0264751	0.52138	0.624219	0.0233	0.021267	0.000702847	0.0196094	0.0223431	-0.0002	0.988717	0	0.348291	0	0.4763	0
tempoHLA_A_Leffel-Yupik	AMN	Alaska / South	Yupik	252	6.461	6.821	6.82218	0.896876	5.12756	8.51155	0.628777	0.621485	0.0438748	0.529785	0.697692	0.0267	0.0258522	0.00167301	0.0219787	0.0286834	0.0024	0.960927	7.3	0.98745	0	0.98944	58.2
	AMN	Mexico / Isla Tiburon	Seri	33	5.566	5.727					0.631836					0.0223					-6e-05	0.99382		0.639792		0.86059
tempoHLA_A_MEXGOR-Mestiso	AMN	Mexico / Mexico City	Mexican	60	15.26	16.133	16.1228	0.476138	15.1095	16.9234	0.865081	0.863904	0.0085235	0.8472	0.879605	0.0351	0.035257	0.000661708	0.033951	0.0365711	-0.0002	0.988717	0	0.581158	0	0.90151	8.7
tempoHLA_A_MFV-Native_American	AMN	USA (American Red Cross)	Native american	257	13.314	14.011	14.0714	1.12646	11.8626	16.2834	0.870461	0.864395	0.0163078	0.83079	0.891986	0.0348	0.0352428	0.00114409	0.0332079	0.0376162	-0.002	0.964329	0.5	0.579882	0	0.75568	4.3
tempoHLA_A_USAERL-Pima100	AMN	USA / Arizona, Gila River	Pima	86	6.025	6.288	6.29185	0.683308	4.98749	7.48556	0.667941	0.667084	0.0191509	0.626727	0.69881	0.0275	0.0268804	0.000995076	0.0248103	0.0287351	-0.0002	0.988717	0	0.916829	0	0.97312	16.7
tempoHLA_A_CANLUO-Kenyan	AFS	Kenya / different areas	Kenyan	143	19.376	20.518	20.4602	1.21219	18.1199	22.8131	0.941465	0.93532	0.00552384	0.9234	0.945377	0.0386	0.0360386	0.00111214	0.0342348	0.0382784	0.0002	0.988717	2.7	0.153385	60.7	0.7275	0
tempoHLA_A_USAMFV-Kenyan-Lowlander	AFS	Kenya / Kanyawegi	Kenyan Lowlander (Luo)	265	18.386	19.318	19.2987	1.07915	17.2032	21.4019	0.939688	0.932425	0.00612889	0.918997	0.943397	0.0381	0.0376739	0.00109968	0.0353709	0.0395561	0	1	0.2	0.00021164	85.7	0.01719	0
tempoHLA_A_USAMFV-Kenyan-Highlander	AFS	Kenya / Kipsamoite	Kenyan Highlander (Nandi)	241	16.524	17.307	17.291	1.0336	15.2335	19.2525	0.929022	0.921109	0.00711865	0.905837	0.933424	0.0395	0.0392107	0.00117662	0.0366252	0.0410372	0.004	0.949571	4.4	0.00760274	60.5	0.16127	0
tempoHLA_A_USAMFV-Mali	AFS	Mali / Bandiagara	Dogon	138	14.139	14.746	14.7343	0.825002	13.094	16.283	0.892767	0.887698	0.0111441	0.8628	0.9078	0.0369	0.0363576	0.00100368	0.0344957	0.0382621	0	1	0	0.0325287	23	0.26626	0
tempoHLA_A_CHETIE-Mandenka	AFS	Senegal / Kedougou	Mandenka	93	16.348	17.146	17.1674	0.656279	15.7922	18.322	0.915619	0.911923	0.00672472	0.897236	0.9238	0.0383	0.0378917	0.00095131	0.0359769	0.0395522	-0.0002	0.988717	0	0.0224528	40	0.33844	0.1
tempoHLA_A_ZAFHAM-Zulu	AFS	South Africa / Durban	Zulu	186	18.1	19.014	19.0235	0.925427	17.176	20.7946	0.935761	0.929153	0.00631155	0.9158	0.940405	0.0387	0.0380239	0.0012387	0.0356218	0.0403047	0	1	0	0.000227273	81.6	0.0009	0
tempoHLA_A_MFV-Uganda	AFS	Uganda / Kampala	Ugandan	163	19.549	20.664	20.6687	0.974621	18.8178	22.5242	0.933715	0.927294	0.00935136	0.905709	0.942521	0.0365	0.0368773	0.00130372	0.0347073	0.039353	0.0024	0.960927	4.5	0.00235294	60.8	0.16011	0.5
	AFS	Zambie / Lusaka	Zambian	43	15.431	16.292					0.888828					0.034					0	1		0.354865		0.92552
tempoHLA_A_USALOU-Shona	AFS	Zimbabwe / Mashonaland	Shona	225	15.679	16.452	16.4417	1.00733	14.448	18.4239	0.918514	0.9115	0.00814176	0.8942	0.926102	0.037	0.0367813	0.00103751	0.0346369	0.038534	0	1	1.1	0.152326	28.3	0.52022	0.1
tempoHLA_A_ITAADO-Metalsa	AFN	Morocco / Nador	Metalsa	72	15.897	16.595	16.6021	0.632785	15.301	17.7363	0.915605	0.912573	0.00623098	0.899224	0.92401	0.0406	0.038436	0.000838395	0.0363071	0.0395761	0.003	0.95632	0	0.0183969	67	0.43203	0
tempoHLA_A_ITAADO-Chaouya	AFN	Morocco / Settat	Chaouya	67	18.259	19.299	19.2933	0.741801	17.7396	20.5611	0.921679	0.919396	0.00616071	0.9068	0.930605	0.042	0.0388398	0.00101996	0.0371129	0.04052	0	1	0	0.062	20.3	0.75442	0.1
