# Supplementary material for: Similar patterns of genetic diversity and linkage disequilibrium in Western chimpanzees (Pan troglodytes verus) and humans indicate highly conserved mechanisms of MHC molecular evolution
Source: BMC Evol Biol. 2020 Sep 15;20:119. doi: 10.1186/s12862-020-01669-6 (PMC7491122; doi:10.1186/s12862-020-01669-6)
Supplement: Supplementary file 7 — Additional file 7: Additional Table S7. Linkage disequilibrium between pairs of alleles in chimpanzees. [file 12862_2020_1669_MOESM7_ESM.xlsx]

## Sheet: Pairs
Additional Table S7: Linkage disequilibrium between pairs of alleles in chimpanzees.
In yellow are pairs in significant LD (standardized residuals > 1.96 and observed at least 3 times within cohorts).
For each pair of alleles, the number of times it is observed among cohorts is given.
	Standard residuals						Number of observations
DPB1~DQB1	BPRC	Texas	Yerkes	Kuma	Pooled		BPRC (N=25)	Texas	Yerkes	Kuma (n=19)	pooled (N=44)
DPB1*03:04~DQB1*03:02	0.51329				0.593009		1				1.0032		standardized residuals > 1.96 and at least 3 observations among all cohorts
DPB1*01:13~DQB1*06:07				3.27482	2.80953					0.9994	1.0032
DPB1*01:13~DQB1*06:02	-0.496781				-0.836247		1.025				1.4256
DPB1*01:13~DQB1*06:01				1.75711	0.685845					0.9994	1.0032
DPB1*01:13~DQB1*03:02	0.698113			-0.385815	0.241972		4.975			0.9994	5.5704
DPB1*01:12~DQB1*15:01				2.75252	-0.713205					0.9994
DPB1*01:12~DQB1*06:02	3.22629				2.96284		8.925				11.4312
DPB1*01:12~DQB1*03:05	0.840509				1.13318		1				1.0032
DPB1*01:12~DQB1*03:02	-2.00364			-0.32676	-1.90398		1.075			1.501	2.5696
DPB1*01:12~blank				4.50662						1.501
DPB1*01:11~DQB1*15:01	4.79808				5.23799		1				1.0032
DPB1*01:11~DQB1*06:02	-1.17856			1.71903	-0.321167		1.03			7.6114	6.1512
DPB1*01:11~DQB1*03:02	1.26911			-2.1455	0.498073		10.475			0.0266	14.2032
DPB1*01:11~blank				4.06534						2.3712	1.672
DPB1*01:09~DQB1*06:02	-1.21578			-0.986903	-1.77552		1.145			2.4206	2.6136
DPB1*01:09~DQB1*06:01	0.70187				-0.269622		1				1.0736
DPB1*01:09~DQB1*03:02	0.956197			1.25215	1.71608		10.355			9.8838	20.5744
DPB1*01:07~DQB1*15:01					1.19831						1.0032
DPB1*01:07~DQB1*06:02				0.029575	-0.231651					2.584	2.596
DPB1*01:07~DQB1*06:01	2.53729			0.753925	1.89341		1			0.9994	1.9272
DPB1*01:07~DQB1*03:05	2.53729				1.70182		1				1.0032
DPB1*01:07~DQB1*03:02	-0.585453			-0.337325	-1.00274		1			2.793	2.8864
blank~DQB1*15:01	2.09664				1.79294		1				1.0032
blank~DQB1*06:02	0.705373				0.973154		1.875				3.212
blank~DQB1*03:02	-0.803014				-0.641894		1.125			2.3066	2.0856
DPB1~DQA1	BPRC	Texas	Yerkes	Kuma	Pooled		BPRC (n=25)	Texas	Yerkes	Kuma	Pooled
DPB1*01:12~DQA1*0101	2.71338						8.8
DPB1*01:09~DQA1*2004	0.893764						7.425
DPB1*01:11~DQA1*2004	1.11618						7.4
DPB1*01:13~DQA1*2004	1.50703						4.975
DPB1*01:09~DQA1*0101	-0.4439						3.08
DPB1*01:11~DQA1*0101	-0.792785						2.095
DPB1*01:09~DQA1*0503	2.10786						2
DPB1*01:11~DQA1*0502	0.118185						2
DPB1*01:07~DQA1*0502	2.18337						2
blank~DQA1*2001	3.58395						2
DPB1*01:12~DQA1*2004	-1.51584						1.2
DPB1*01:13~DQA1*0101	-0.633388						1.025
DPB1*01:18~DQA1*0502	2.09664						1
DPB1*01:12~DQA1*0502	-0.562699						1
DPB1*01:07~DQA1*2001	1.92928						1
blank~DQA1*0502	0.447111						1
blank~DQA1*0101	-0.244299						1
DPB1*03:04~DQA1*0502	2.09664						1
DPB1~DRB1	BPRC	Texas	Yerkes	Kuma	Pooled		BPRC (n=25)	Texas	Yerkes	Kuma (n=17)	Pooled (n=42)
DPB1*03:04~DRB1*0201	1.44748				1.69474		1				0.9996
DPB1*01:18~DRB1*0701	4.79808				6.3256		1				0.9996
DPB1*01:13~DRB1*0311				0.768322						0.4998
DPB1*01:13~DRB1*0307				-0.365263						0.4998
DPB1*01:13~DRB1*0302	1.06282				0.0899915		1				0.9996
DPB1*01:13~DRB1*0204	-0.361348			1.11214	0.667402		1			1.4994	2.9988
DPB1*01:13~DRB1*0201	1.92285			0.0877705	2.18555		4			0.4998	4.998
DPB1*01:12~DRB1*1001	0.41574				0.406341		1				0.9996
DPB1*01:12~DRB1*0307	1.79154			1.2519	1.40134		3			1.9992	4.578
DPB1*01:12~DRB1*0305	3.53819				4.00782		6				5.9976
DPB1*01:12~DRB1*0204				0.481891	-0.958755					0.9996	1.428
DPB1*01:12~DRB1*0201	-1.06792				-1.13442		1				0.9996
DPB1*01:11~DRB1*1001	0.922801			0.74319	1.97571		1.46			0.697	2.9988
DPB1*01:11~DRB1*0701	0.794387				0.698525		1				0.9996
DPB1*01:11~DRB1*0311				-0.111589	0.281304					0.4998	0.9996
DPB1*01:11~DRB1*0307				0.695739	0.177465					3.9984	3.9396
DPB1*01:11~DRB1*0302	0.372375			1.77767	1.92377		1			3.9984	4.998
DPB1*01:11~DRB1*0204	1.09792				-0.354111		4.63				3.9816
DPB1*01:11~DRB1*0201	0.261106			-0.780554	-0.491381		3.45			0.4998	3.4524
DPB1*01:09~DRB1*0309	2.10786				1.18089		2				1.9992
DPB1*01:09~DRB1*0307	0.660074			-0.846601	0.329543		2			1.4994	4.4856
DPB1*01:09~DRB1*0305				0.727445						0.7344
DPB1*01:09~DRB1*0302	0.284895				-0.689004		1				1.2264
DPB1*01:09~DRB1*0204	0.506266			1.45541	0.923216		3.91			4.5016	7.2324
DPB1*01:09~DRB1*0201	0.157987			1.84551	1.20593		3.55			3.9984	7.5432
DPB1*01:07~DRB1*1001	0.846999						0.54
DPB1*01:07~DRB1*0311	3.83523			0.918896	2.85717		1			0.9996	1.9992
DPB1*01:07~DRB1*0309				1.88318	1.24972					1.2376	1.134
DPB1*01:07~DRB1*0307				-0.356447	-0.0282511					1.4314	1.5708
DPB1*01:07~DRB1*0302				0.254185	0.349063					1.4314	1.302
DPB1*01:07~DRB1*0204	0.865796				0.0610063		1.46				2.226
DPB1*01:07~blank				2.77778	1.10453					1.8904	1.1676
blank~DRB1*1001				4.0449						0.3026
blank~DRB1*0309				0.0383145						0.0102
blank~DRB1*0305	0.584673			3.53589	1.89566		1			0.2652	1.9992
blank~DRB1*0204	0.040431				-0.182171		1				1.134
blank~blank	4.59263				4.43247		2				2.604
DPB1~B	BPRC	Texas	Yerkes	Kuma	Pooled		BPRC (n=25)	Texas	Yerkes	Kuma	Pooled
DPB1*01:11~B*01:01	1.34318						7.52
DPB1*01:09~B*01:01	0.447003						5.98
DPB1*01:12~B*01:01	-0.603623						3.02
blank~B*05:01	2.93106						3
DPB1*01:12~B*24:02	1.77268						2.98
DPB1*01:12~B*14:01	0.848625						2
DPB1*01:09~B*29:01	2.10786						2
DPB1*01:09~B*13:01	0.660074						2
DPB1*01:09~B*05:01	-0.00221518						2
DPB1*01:13~B*01:01	-0.399637						1.735
DPB1*01:11~B*13:01	0.140226						1.3
DPB1*01:13~B*03:01	3.07825						1.28
DPB1*01:13~B*09:01	3.07825						1.28
DPB1*01:11~blank	inf						1.08
DPB1*01:18~B*14:01	2.8432						1
DPB1*01:13~B*14:01	0.51329						1
DPB1*01:12~B*04:01	1.6593						1
DPB1*01:12~B*05:01	-0.562699						1
DPB1*01:07~B*05:01	0.746944						1
DPB1*01:07~B*13:01	1.27418						1
DPB1*03:04~B*01:01	0.961345						1
DPB1*01:11~B*05:01	-0.605987						1
blank~B*14:01	0.944881						1
DPB1*01:12~B*16:01	0.840509						1
DPB1*01:07~B*24:02	1.27418						1
DPB1*01:11~B*16:01	0.794387						1
DPB1*01:13~B*13:01	0.128323						0.7
DPB1*01:09~B*24:02	-0.998936						0.12
DPB1~C	BPRC	Texas	Yerkes	Kuma	Pooled		BPRC (n=25)	Texas	Yerkes	Kuma	Pooled
DPB1*01:11~C*04:01	0.552779						5.835
DPB1*01:09~C*06:01	1.25377						4.895
DPB1*01:09~C*04:01	-0.230171						4.465
DPB1*01:12~C*04:01	-0.182109						4
DPB1*01:12~C*09:01	2.30164						4
DPB1*01:13~C*04:01	0.377889						3
DPB1*01:11~C*06:01	0.0701437						2.64
DPB1*01:13~C*02:03	1.49759						2
DPB1*01:09~C*11:01	1.42997						2
DPB1*01:11~C*02:03	0.279275						1.71
blank~C*04:01	-0.0505581						1.535
blank~C*06:01	0.6181						1.465
DPB1*01:09~C*02:03	-0.170662						1.29
DPB1*01:11~blank	inf*						1.165
DPB1*01:18~C*02:03	2.53729						1
DPB1*01:13~C*03:01	2.53729						1
DPB1*01:12~C*05:01	1.6593						1
DPB1*01:12~C*06:01	-0.890447						1
DPB1*01:07~C*06:01	0.41574						1
DPB1*01:07~C*11:01	1.92928						1
DPB1*03:04~C*04:01	0.944881						1
DPB1*01:12~C*05:02	0.840509						1
DPB1*01:07~C*09:01	1.06282						1
blank~C*05:02	2.09664						1
DPB1~A	BPRC	Texas	Yerkes	Kuma	Pooled		BPRC (n=24)	Texas	Yerkes	Kuma	Pooled
DPB1*01:09~A*03:01	2.33059						6
DPB1*01:09~A*09:01	0.647038						3.9984
DPB1*01:11~A*04:01	2.7766						3.9984
DPB1*01:12~A*09:01	0.757364						3.7488
DPB1*01:11~A*05:01	1.65649						2.0016
DPB1*01:13~A*04:01	1.7438						2.0016
DPB1*01:11~A*14:01	1.20065						2.0016
DPB1*01:12~A*07:01	1.57324						2.0016
DPB1*01:13~A*01:01	1.75189						2.0016
blank~blank	18.8908						2.0016
DPB1*01:12~blank	5.98136						1.248
DPB1*01:18~A*01:01	2.79306						0.9984
DPB1*01:12~A*01:01	-0.123176						0.9984
DPB1*01:13~A*03:02	2.46968						0.9984
DPB1*01:12~A*06:01	0.372117						0.9984
DPB1*01:09~A*05:01	0.239899						0.9984
DPB1*01:12~A*14:01	0.084801						0.9984
DPB1*01:09~A*11:01	0.653339						0.9984
DPB1*01:09~A*06:02	1.43954						0.9984
DPB1*01:07~A*09:01	0.37477						0.9984
blank~A*06:01	1.86903						0.9984
DPB1*01:12~A*02:01	1.6049						0.9984
DPB1*03:04~A*14:01	3.17088						0.9984
DPB1*01:11~A*07:01	0.42389						0.9984
DPB1*01:13~A*03:01	-0.113729						0.9984
DPB1*01:07~A*03:01	0.582224						0.9984
DPB1*01:11~A*06:01	-0.18946						0.4992
DPB1*01:07~A*11:01	1.05631						0.4992
DPB1*01:07~A*06:01	0.718433						0.4992
DPB1*01:11~A*11:01	0.0953613						0.4992
DQB1~DQA1	BPRC	Texas	Yerkes	Kuma	Pooled		BPRC (n=29)	Texas	Yerkes	Kuma	Pooled
DQB1*03:02~DQA1*20:04	1.78163						24.0004
DQB1*06:02~DQA1*01:01	4.98355						14.0012
DQB1*03:02~DQA1*20:01	1.00721						5.9972
DQB1*03:02~DQA1*05:02	-0.350561						4.9996
DQB1*03:02~DQA1*05:03	0.725031						2.9986
DQB1*15:01~DQA1*05:02	3.02528						2.001
DQB1*06:01~DQA1*01:01	1.94075						2.001
DQB1*03:05~DQA1*05:02	3.02528						2.001
DQB1~DRB1	BPRC	Texas	Yerkes	Kuma	Pooled		BPRC (n=29)	Texas (n=16)	Yerkes	Kuma (n=17)	Pooled (n=46)
DQB1*0302~DRB1*0204	1.46243			2.12885	2.24689		14.0012			7.0006	21.0036
DQB1*0302~DRB1*0201	1.54232	1.19638		1.00932	1.96833		16.0022	3.0016		3.7502	19.9456
DQB1*0602~DRB1*0307	3.41622	-0.337894		1.95821	4.29553		4.9996	0.9984		8.0002	12.9996
DQB1*0602~DRB1*0305	4.02523	1.34589		0.916745	3.66286		7.0006	0.9984		1.2682	8.004
DQB1*0602~DRB1*0302	1.4917			1.70776	2.86848		2.001			5.0014	7.0012
DQB1*0302~blank	0.83267			1.25272	1.01125		4.002			1.7306	5.7316
DQB1*0302~DRB1*0309	0.725031	1.21462		0.916503	1.08353		2.9986	0.9984		0.9996	4.2688
DQB1*0601~DRB1*0311	5.1903			4.47033	7.18584		0.9976			1.9992	2.9992
DQB1*0302~DRB1*1001	-0.678163			0.838093	-0.243057		0.9976			0.9996	1.9964
DQB1*0305~DRB1*1001	5.89436				6.62803		2.001				1.9964
DQB1*1501~DRB1*0701	7.34865				7.747		2.001				1.9964
blank~DRB1*0201				6.17607	inf					1.2512	1.0488
DQB1*0601~DRB1*0302	2.77749				0.852322		0.9976				1.0028
DQB1*0607~DRB1*0307				1.35652	2.23852					0.9996	1.0028
DQB1*1501~blank				3.01351	0.76034					0.6902	0.5336
DQB1*1501~DRB1*0307				0.0563468	0.046099					0.3094	0.4692
blank~DRB1*0302		2.47127						2
blank~DRB1*0701		3.67855						3.7504
DQB1*0302~DRB1*0307		1.88695						4
DQB1*0302~DRB1*0313		1.21462						0.9984
DQB1*0303/04~DRB1*0702		8.42213						1.9872
DQB1*0305~DRB1*0302		4.17216						2
DQB1*0601~DRB1*0201		1.0491						0.9984
DQB1*0601~DRB1*0306		3.34248						0.9984
DQB1*0602~DRB1*0204		2.31278						3.0016
DQB1*0602~DRB1*0701		-0.129629						1.2512
DQB1*0602~DRB1*1001		1.23822						2
DQB1*0607~DRB1*0201		0.818376						0.9984
DQB1*0607~DRB1*0314		2.95215						0.9984
DQB1*0607~DRB1*1001		1.34503						0.9984
DQB1~B	BPRC	Texas	Yerkes	Kuma	Pooled		BPRC (n=29)	Texas (n=16)	Yerkes	Kuma	Pooled
DQB1*1501~B*1601	3.532						0.9976
DQB1*1501~B*1401	1.7352						0.9976
DQB1*0607~B*2401		inf						0.4992
DQB1*0607~B*2302		inf						0.9984
DQB1*0607~B*0602		inf						0.4992
DQB1*0607~B*0501		inf						0.9984
DQB1*0602~B*2901		1.89641						2
DQB1*0602~B*2402	0.0496975						2.001
DQB1*0602~B*1401	-0.369403						0.9976
DQB1*0602~B*1301	0.235765	1.7341					2.001	3.0016
DQB1*0602~B*0501	-0.782277	1.23822					0.9976	2
DQB1*0602~B*0301		0.807472						2
DQB1*0602~B*0101	1.28025						7.9982
DQB1*0601~B*1301	1.53527	1.25188					0.9976	0.9984
DQB1*0601~B*0301		1.25188						0.9984
DQB1*0601~B*0101	0.332204						0.9976
DQB1*0305~blank							0.2494
DQB1*0305~B*2401		1.86647						0.9984
DQB1*0305~B*1601	3.532						0.9976
DQB1*0305~B*0901	1.05724						0.2494
DQB1*0305~B*0301	1.05724	1.49094					0.2494	0.9984
DQB1*0305~B*0101	-0.547192						0.2494
DQB1*0303/04~B*2401		2.75155						0.9952
DQB1*0303/04~B*2202		5.14991						0.9952
DQB1*0302~B*2901	0.595716						2.001
DQB1*0302~B*2402	0.315299						5.9972
DQB1*0302~B*2401		-0.451463						0.4992
DQB1*0302~B*2304		1.21462						0.9984
DQB1*0302~B*2002		1.21462						0.9984
DQB1*0302~B*1401	0.0353793						4.002
DQB1*0302~B*1301	-0.262034						4.002
DQB1*0302~B*0901	0.459043						1.1484
DQB1*0302~B*0602		0.328425						0.4992
DQB1*0302~B*0501	0.819708						7.9982
DQB1*0302~B*0401	0.423056	1.21462					0.9976	0.9984
DQB1*0302~B*0301	0.459043						1.1484
DQB1*0302~B*0101	-0.683287	1.66073					10.701	6.2496
blank~B*2401		-0.630551						0.0032
blank~B*2202		-0.359451						0.0032
blank~B*0101		2.0009						3.7504
DQB1~C	BPRC	Texas	Yerkes	Kuma	Pooled		BPRC (n=29)	Texas	Yerkes	Kuma	Pooled
DQB1*0302~C*0601	0.184971						4.9996
DQB1*0602~C*0401	-0.0942571						14.0012
DQB1*0302~C*0203	0.423056						0.9976
DQB1*0302~C*0901	0.786999						11.0026
DQB1*0302~C*1101	-0.515967						4.002
DQB1*0602~C*0901	0.227186						2.9986
DQB1*0602~blank	inf						0.4988
DQB1*1501~C*0203	3.532						0.9976
DQB1*0602~C*0301	0.423248						0.4988
DQB1*0302~C*0501	0.272103						0.9976
DQB1*0601~C*0401	2.31045						0.9976
DQB1*0601~C*1101	-0.524765						0.9976
DQB1*0602~C*0203	1.53893						0.9976
DQB1*0305~C*0502	0.69895						7.0006
DQB1*1501~C*0502	-0.624099						2.001
DQB1*0305~C*0901	0.755592						2.9986
DQB1*0305~blank	1.53527						0.9976
DQB1*0302~blank	3.532						0.9976
DQB1~A	BPRC	Texas	Yerkes	Kuma	Pooled		BPRC (n=28)	Texas (n=16)	Yerkes	Kuma	Pooled
blank~A*0301		-0.502221						0.5568
blank~A*0302		0.281103						0.24
blank~A*0701		1.95341						2
blank~A*1401		2.84714						3
DQB1*0302~A*0101	0.429609						4.592
DQB1*0302~A*0301	0.314391	2.10665					8.5736	6
DQB1*0302~A*0401	0.913067	-0.227483					5.8016	0.9984
DQB1*0302~A*0501	0.285343						3.4048
DQB1*0302~A*0601	0.0573084	1.21462					2.268	0.9984
DQB1*0302~A*0602	0.486729						1.1368
DQB1*0302~A*0701	0.234411						3.0016
DQB1*0302~A*0901	-0.82597						4.6424
DQB1*0302~A*1401	-0.380947						1.9992
DQB1*0302~A*2201		1.21462						0.9984
DQB1*0302~blank	1.0046						1.5792
DQB1*0303/04~A*0301		0.307956						0.4416
DQB1*0303/04~A*1501		5.16707						0.9984
DQB1*0305~A*0101		3.74334						0.9984
DQB1*0305~A*0301		0.699316						0.9984
DQB1*0305~A*0401	0.284873						0.336
DQB1*0305~A*0901	-0.0479952						0.336
DQB1*0305~A*1401	2.36578						1.0024
DQB1*0305~blank	1.54385						0.336
DQB1*0601~A*0401		1.25188						0.9984
DQB1*0601~A*0901	1.07156	1.60529					1.0024	0.9984
DQB1*0601~A*1101	3.61489						1.0024
DQB1*0601~A*1401	2.36578						1.0024
DQB1*0602~A*0201	1.5698						1.0024
DQB1*0602~A*0301	0.107286						3.0016
DQB1*0602~A*0302	1.5698	0.895415					1.0024	0.7584
DQB1*0602~A*0401		0.807472						2
DQB1*0602~A*0501	-0.0690342	1.89641					1.0024	2
DQB1*0602~A*0601	0.223123						1.0024
DQB1*0602~A*0701	0.038187						1.0024
DQB1*0602~A*0901	0.901072	1.23822					3.9984	2
DQB1*0602~A*1101	0.758183						1.0024
DQB1*0602~A*1401		0.191691						1.3344
DQB1*0602~A*1701		1.34589						0.9984
DQB1*0607~A*0701		2.63698						2
DQB1*0607~A*1801		2.95215						0.9984
DQB1*1501~A*0101	1.84166						1.0024
DQA1~DRB1	BPRC	Texas	Yerkes	Kuma	Pooled		BPRC (n=29)	Texas	Yerkes	Kuma	Pooled
DQA1*2004~DRB1*0201	1.96721						12.0002
DQA1*2004~DRB1*0204	2.44634						12.0002
DQA1*0101~DRB1*0305	3.58621						7.0006
DQA1*0101~DRB1*0307	3.04554						4.9996
DQA1*2001~blank	5.55805						4.002
DQA1*0502~DRB1*0201	0.94268						4.002
DQA1*0101~DRB1*0302	2.37008						2.9986
DQA1*0503~DRB1*0309	7.21238						2.9986
DQA1*0502~DRB1*1001	3.69843						2.9986
DQA1*0502~DRB1*0701	3.02528						2.001
DQA1*2001~DRB1*0204	0.454057						2.001
DQA1*0101~DRB1*0311	1.37362						0.9976
DQA1~B	BPRC	Texas	Yerkes	Kuma	Pooled		BPRC (n=29)	Texas	Yerkes	Kuma	Pooled
DQA1*0101~B*0101	1.30395						9.0016
DQA1*2004~B*0101	-0.629881						6.5772
DQA1*2004~B*0501	0.138908						4.002
DQA1*2004~B*2402	0.369549						4.002
DQA1*0502~B*0101	0.290647						3.7526
DQA1*0101~B*1301	0.754955						2.9986
DQA1*2004~B*1301	0.0582711						2.9986
DQA1*2001~B*0501	2.1261						2.9986
DQA1*0502~B*1401	1.10039						2.001
DQA1*2004~B*1401	-0.298508						2.001
DQA1*0101~B*2402	-0.135815						2.001
DQA1*0502~B*1601	3.02528						2.001
DQA1*0502~blank	inf						1.2528
DQA1*2004~B*0301	1.07092						1.2122
DQA1*2004~B*0901	1.07092						1.2122
DQA1*2004~B*2901	0.185033						0.9976
DQA1*2001~B*1401	0.4768						0.9976
DQA1*2004~B*0401	0.906938						0.9976
DQA1*0503~B*2901	2.77749						0.9976
DQA1*2001~B*0101	-0.767743						0.9976
DQA1*0101~B*0501	-0.922493						0.9976
DQA1*0101~B*1401	-0.503441						0.9976
DQA1*2001~B*1301	0.319727						0.9976
DQA1*0503~B*2402	0.90508						0.9976
DQA1*0503~B*0501	0.777024						0.9976
DQA1~C	BPRC	Texas	Yerkes	Kuma	Pooled		BPRC (n=29)	Texas	Yerkes	Kuma	Pooled
DQA1*0502~C*0502	3.02528						2.001
DQA1*2001~C*0601	1.41063						2.9986
DQA1*0101~C*0301	1.37362						0.9976
DQA1*0503~C*0203	1.05332						0.9976
DQA1*2004~C*0501	0.906938						0.9976
DQA1*0503~C*0901	0.90508						0.9976
DQA1*2001~C*1101	0.904285						0.9976
DQA1*0502~C*0203	0.869095						2.001
DQA1*0101~C*0401	0.740713						7.9982
DQA1*0101~C*0901	0.522846						2.9986
DQA1*0503~C*0601	0.394904						0.9976
DQA1*2001~C*0203	0.319727						0.9976
DQA1*2004~C*0401	0.272621						9.9992
DQA1*2004~C*1101	0.264217						2.001
DQA1*2004~C*0601	0.254112						5.9972
DQA1*0101~C*1101	-0.100432						0.9976
DQA1*2004~C*0901	-0.16603						2.9986
DQA1*0502~C*0401	-0.218254						2.9986
DQA1*2004~C*0203	-0.513034						2.001
DQA1*0502~C*0901	-0.659278						0.4988
DQA1*0101~C*0203	-0.660673						0.9976
DQA1*0502~C*0601	-0.705321						0.9976
DQA1*0101~C*0601	-0.810746						2.001
DQA1*0502~blank	inf						0.4988
DQA1*2001~C*0401	-0.830012						0.9976
DQA1~A	BPRC	Texas	Yerkes	Kuma	Pooled		BPRC (n=28)	Texas	Yerkes	Kuma	Pooled
DQA1*0502~blank	4.46212						1.9992
DQA1*0502~A*1401	3.059						3.0016
DQA1*2004~A*0401	2.33556						6.2048
DQA1*0101~A*1101	1.97388						1.9992
DQA1*0503~A*0301	1.81729						1.9992
DQA1*0503~A*0501	1.63639						1.0024
DQA1*0101~A*0201	1.40116						1.0024
DQA1*0101~A*0302	1.40116						1.0024
DQA1*0101~A*0901	1.21011						5.0008
DQA1*0502~A*0101	1.19162						1.9992
DQA1*2004~A*0602	1.17365						1.2432
DQA1*2001~A*0701	0.928747						1.0024
DQA1*2001~A*0901	0.873964						1.9992
DQA1*0502~A*0601	0.683587						1.0024
DQA1*2001~A*0101	0.541379						1.0024
DQA1*2004~A*0501	0.481135						2.492
DQA1*2004~A*0101	0.389836						2.968
DQA1*2004~A*0701	0.268635						1.9992
DQA1*0101~A*0601	0.0874792						1.0024
DQA1*2004~A*0301	0.0664366						4.984
DQA1*0101~A*0701	-0.0966635						1.0024
DQA1*0101~A*1401	-0.0966635						1.0024
DQA1*2004~A*0601	-0.116054						1.2432
DQA1*0101~A*0301	-0.121817						3.0016
DQA1*2001~A*0301	-0.188208						1.0024
DQA1*0101~A*0501	-0.203882						1.0024
DQA1*2004~blank	-0.554514						0.0896
DQA1*2004~A*0901	-0.748001						2.772
DRB1~B	BPRC	Texas	Yerkes	Kuma	Pooled		BPRC (n=29)	Texas (n=17)	Yerkes	Kuma	Pooled
DRB1*0201~blank	inf						1.1368
DRB1*0701~B*1601	3.532						0.9976
DRB1*0309~B*2901	2.77749	1.81754					0.9976	0.4998
DRB1*1001~B*1601	2.77749						0.9976
DRB1*0311~B*1301	2.52528						0.9976
DRB1*0305~B*0101	2.16222	1.29576					5.9972	0.9996
blank~B*0501	1.74149						2.001
DRB1*0701~B*1401	1.7352						0.9976
DRB1*0201~B*0301	1.7065						1.276
DRB1*0307~B*2402	1.57015						2.001
DRB1*0204~B*0401	1.53893						0.9976
DRB1*0204~B*0901	1.37105						0.9976
DRB1*0302~B*1301	1.05332	3.11597					0.9976	2.9988
DRB1*0201~B*1401	1.02981						2.9986
DRB1*0309~B*2402	0.90508						0.9976
DRB1*0302~B*0101	0.889758	-0.612627					2.001	0.4998
DRB1*1001~B*0101	0.889758						2.001
DRB1*0309~B*0501	0.777024						0.9976
blank~B*1301	0.73727						0.9976
DRB1*0204~B*2901	0.73727						0.9976
DRB1*0204~B*1401	0.454057						2.001
DRB1*0307~B*0501	0.24995	2.70116					0.9976	2.9988
DRB1*0204~B*1301	0.235765	0.83539					2.001	0.9996
DRB1*0201~B*2402	0.212663						2.5288
DRB1*0307~B*0101	0.158103	0.904373					2.001	2.9988
DRB1*0204~B*2402	0.0496975						2.001
DRB1*0305~B*0501	-0.0844789						0.9976
DRB1*0204~B*0501	-0.114465	0.246486					2.001	0.4998
DRB1*0201~B*1301	-0.246243						1.5834
DRB1*0201~B*0501	-0.299568						2.001
blank~B*0101	-0.357046						0.9976
DRB1*0201~B*0101	-0.490047	2.14724					4.4834	3.9984
DRB1*0204~B*0101	-0.856481						2.9986
DRB1*0701~B*0301		3.11597						2.9988
DRB1*0306~B*1301		2.21852						0.9996
DRB1*0701~B*0101		-0.380112						0.9996
DRB1*1001~B*0301		1.08374						0.9996
DRB1*1001~B*2401		1.42379						0.9996
DRB1*1001~B*2901		1.95547						0.9996
DRB1*0702~B*2202		4.50952						0.9962
DRB1*0702~B*2401		2.35711						0.9962
DRB1*0201~B*0401		1.51162						0.7072
DRB1*0204~B*0602		1.38453						0.4998
DRB1*0204~B*2304		1.38453						0.4998
DRB1*0204~B*2401		0.455752						0.4998
DRB1*0302~B*2901		0.544008						0.4998
DRB1*0309~B*0101		0.377952						0.4998
DRB1*0313~B*0602		2.74286						0.4998
DRB1*0313~B*2401		1.38453						0.4998
DRB1*0314~B*0501		1.11295						0.4998
DRB1*0314~B*2304		2.74286						0.4998
blank~B*0401		1.86246						0.2924
blank~B*2202		-0.122179						0.0034
blank~B*2401		-0.238432						0.0034
DRB1*0312~B*2302		inf						0.9996
DRB1*0701~B*2002		inf						0.9996
DRB1~C	BPRC	Texas	Yerkes	Kuma	Pooled		BPRC (n=29)	Texas	Yerkes	Kuma	Pooled
DRB1*0302~C*0301	4.16376						0.9976
DRB1*0311~C*1101	3.5379						0.9976
DRB1*0701~C*0502	3.532						0.9976
DRB1*1001~C*0502	2.77749						0.9976
DRB1*0307~C*0901	2.76444						2.9986
DRB1*0305~C*0401	2.00334						5.9972
DRB1*0204~C*0501	1.53893						0.9976
DRB1*0701~C*0203	1.53527						0.9976
blank~C*1101	1.36966						0.9976
blank~C*0601	1.15687						2.001
DRB1*0309~C*0203	1.05332						0.9976
DRB1*0204~C*1101	1.04412						2.001
DRB1*0204~C*0203	0.9919						2.9986
DRB1*0309~C*0901	0.90508						0.9976
DRB1*0302~C*0401	0.80182						2.001
DRB1*0201~C*0401	0.740713						7.9982
DRB1*0204~C*0601	0.474569						4.002
DRB1*0309~C*0601	0.394904						0.9976
DRB1*0201~C*0601	0.212729						4.002
DRB1*1001~C*0901	0.069254						0.4582
DRB1*0201~C*0203	0.0491929						2.001
DRB1*0307~C*0601	-0.114898						0.9976
DRB1*1001~C*0401	-0.129766						0.9976
DRB1*0201~C*0901	-0.135815						2.001
blank~C*0401	-0.416787						0.9976
DRB1*0305~C*0601	-0.449854						0.9976
DRB1*0307~C*0401	-0.64189						0.9976
DRB1*0204~C*0901	-0.660301						0.9976
DRB1*0204~C*0401	-0.95625						2.9986
DRB1~A	BPRC	Texas	Yerkes	Kuma	Pooled		BPRC (n=28)	Texas (n=17)	Yerkes	Kuma	Pooled
blank~A*0301	0.472846	4.4315					1.0024	1.9992
blank~A*0501
blank~A*0701	1.69909						1.0024
blank~A*0901	0.576388						1.0024
DRB1*0201~A*0101	-0.486542	2.29108					1.0024	0.9996
DRB1*0201~A*0301	-0.433913						2.52
DRB1*0201~A*0401	0.677457	1.90555					2.6264	1.9992
DRB1*0201~A*0601	1.77551						2.6992
DRB1*0201~A*0701	-0.129592	0.581516					1.0024	0.9996
DRB1*0201~A*0901	-0.0191725						2.9848
DRB1*0201~A*1101	0.567673						1.0024
DRB1*0201~A*1401	-0.129592						1.0024
DRB1*0201~blank	1.50568						1.1704
DRB1*0204~A*0101	1.86222						3.6848
DRB1*0204~A*0201	1.49843						1.0024
DRB1*0204~A*0301	-0.180254	1.5239					2.604	1.9992
DRB1*0204~A*0401	0.394763						1.9992
DRB1*0204~A*0501	0.833469						1.9992
DRB1*0204~A*0602	1.37399						1.0024
DRB1*0204~A*0701		0.246486						0.4998
DRB1*0204~A*2201		1.38453						0.4998
DRB1*0204~blank	2.71193						1.7136
DRB1*0302~A*0301		0.0597525						0.9996
DRB1*0302~A*0302	4.09076						1.0024
DRB1*0302~A*0401
DRB1*0302~A*0501	1.56179	3.66191					1.0024	2.9988
DRB1*0302~A*0901	0.576388						1.0024
DRB1*0305~A*0701	2.11141						1.9992
DRB1*0305~A*0901	2.30203						3.9984
DRB1*0305~A*1101
DRB1*0305~A*1401	0.707746	2.56816					1.0024	0.9996
DRB1*0306~A*0301
DRB1*0306~A*0701		2.56816						0.9996
DRB1*0307~A*0201
DRB1*0307~A*0301	1.89954						3.0016
DRB1*0307~A*0302		1.95468						0.9996
DRB1*0307~A*0401	0.628952	0.346181					1.0024	0.9996
DRB1*0307~A*0501		0.25006						0.918
DRB1*0307~A*0601	1.28873	1.95468					1.0024	0.9996
DRB1*0307~A*0701		-0.242562						0.4998
DRB1*0307~A*1401		0.346181						0.9996
DRB1*0307~A*1701		0.767866						0.4998
DRB1*0307~blank		inf						0.0816
DRB1*0309~A*0301	1.72551						1.9992
DRB1*0309~A*0401		2.56816						0.9996
DRB1*0309~A*0501	1.56179						1.0024
DRB1*0311~A*1101	5.1081						1.0024
DRB1*0312~A*0701		1.11295						0.4998
DRB1*0312~A*1701		2.74286						0.4998
DRB1*0313~A*1801		5.65708						0.9996
DRB1*0314~A*0701		1.11295						0.4998
DRB1*0314~A*2201		2.74286						0.4998
DRB1*0701~A*0101	2.81085						1.0024
DRB1*0701~A*0701
DRB1*0701~A*0901		3.82587						2.9988
DRB1*0701~A*1401		1.82389						1.9992
DRB1*0702~A*1501		4.52564						0.9996
DRB1*1001~A*0301	-0.575728	2.70147					0.168	2.9988
DRB1*1001~A*0401	-0.10535						0.2632
DRB1*1001~A*1401	3.84815						1.9992
DRB1*1001~blank	2.09163						0.5712
B~C	BPRC	Texas	Yerkes	Kuma	Pooled		BPRC (n=29)	Texas	Yerkes (n=22)	Kuma	Pooled (n=51)
B*0101~C*0401	3.64834		4.61843		6.12569		18.8616		7.9992		27.8256
B*0501~C*0601	4.83123		1.67943		4.49421		9.0016		5.7156		14.7492
B*1701~C*0601			3.177		3.76702				7.0004		6.9972
B*2402~C*0901	3.67489				5.0833		4.9996				5.9976
B*1401~C*0203	4.99409				7.13607		4.9996				4.998
B*2401~C*0901			5.61411		5.03556				3.9996		3.9984
B*2001~C*1201			5.73814		9.21367				3.0008		2.9988
B*1301~C*1101	3.60434				4.15663		2.9986				2.9988
B*0501~blank			2.41079		2.23349				2.2836		2.1216
B*1601~C*0502	7.34865				8.00147		2.001				1.9992
B*0901~C*1101	3.26991		6.481		5.78288		0.9976		0.9988		1.9992
B*2901~C*0203	3.57274				5.0247		2.001				1.9992
B*1301~C*0301	2.52528		6.481		4.65027		0.9976		0.9988		1.9992
B*1301~C*0601	0.340335				-0.0709413		2.001				1.9992
B*0301~blank					5.46376						1.428
B*0301~C*0901	2.91593				2.04118		1.3166				1.3158
B*0401~C*0801			4.46977		5.65871				0.9988		0.9996
B*0401~C*0101			1.45095		5.22053				0.3916		0.9996
B*0401~C*0501	7.48367				2.57113		0.9976				0.9996
B*1601~C*0501			3.56314		2.57113				0.9988		0.9996
B*0502~C*0601			1.22661		1.43497				0.9988		0.9996
B*1001~C*0401			1.66137		1.2463				0.9988		0.9996
B*0501~C*0501			0.44916		0.348619				0.968		0.9996
B*1401~C*0401	-0.830012				-0.713398		0.9976				0.867
B*2301~C*0901			0.855239		1.67295				0.374		0.7038
B*0802~C*0202			6.481		4.95054				0.9988		0.4998
B*1901~C*1302			6.481		4.95054				0.9988		0.4998
B*2201~C*0902			6.481		4.95054				0.9988		0.4998
B*0802~C*0902					4.95054						0.4998
B*1602~C*1302					4.95054						0.4998
B*2201~C*0202					4.95054						0.4998
B*1602~C*0501			3.56314		2.32648				0.9988		0.4998
B*1901~C*0501					2.32648						0.4998
B*2301~blank			2.34392		1.58015				0.6248		0.2958
B*1401~blank					-0.0939209						0.1326
blank~blank	inf				inf		1.5022				1.428
B*0101~C*0901	-0.888919						1.3166
B*2402~C*0601	-0.456474						1.1716
B*2402~C*0401	-1.13802						0.9976
blank~C*0601	inf				inf		0.8236				2.1216
B*0301~C*0101			5.91612						0.9988
B*0401~blank			1.43196						0.6072
blank~C*0501			inf						0.0308
B~A	BPRC	Texas	Yerkes	Kuma	Pooled		BPRC (n=28)	Texas (n=23)	Yerkes (n=22)	Kuma	Pooled (n=50)
B*0101~A*0401	1.50792	2.45343	2.56409		2.09255		4.5304	5.0002	3.9996		7.66
B*0101~A*0901	2.16278	2.26418	1.95962		3.99405		8.344	4.7472	2.002		11.34
B*2401~A*0301		3.02375	4.35569		2.96569			4.002	3.0008		2.91
B*1301~A*0501	2.96538	3.71468			7.99989		2.7776	2.9992			5
B*0101~A*1401	1.23484	0.3992	0.609842		1.39567		3.0016	2.254	0.9988		4
B*0301~A*0601	3.58191	3.06385			2.23501		1.0024	2.001			1
B*2901~A*0301	2.44087	2.56088			3.09211		1.9992	2.001			2
B*0501~A*0701	3.19861	1.7716	3.01738		4.39088		3.0016	2.001	5.6012		8.35
B*1301~A*0701		1.12737			-0.972664			2.001			0
B*0101~A*0301	-1.53397	-0.432629			-2.03056		1.0024	2.001			0
B*0301~A*1401		0.94292						1.7434
B*0301~A*0901		0.422204			-0.523586			1.2558			0
B*0602~A*1801		6.63359						0.9982
B*2202~A*1501		6.63359						0.9982
B*2302~A*1701		6.63359						0.9982
B*2304~A*2201		6.63359						0.9982
B*0501~A*0302		3.08965						0.9982
B*2002~A*1401		2.49633						0.9982
B*0301~A*0101		2.16759	2.84634		1.69413			0.9982	0.9988		1
B*0401~A*0701		2.16759						0.9982
B*1301~A*0301	-0.37388	-0.160071			-1.09064		1.0024	0.9982			0
B*0501~A*0501		1.0985			-0.844943			0.92			0
B*0901~A*1401		2.05039						0.8418
B*1601~A*0401		1.9717			-0.501562			0.8142			0
B*1601~blank		0.866686						0.1886
B*0901~blank		0.713505			-0.384451			0.161			0
B*0501~blank	4.60417	-0.130871	0.801956		1.96708		1.9992	0.0828	1.3992		3.28
B*2402~A*0301	2.96246				6.15616		5.5552				8
B*1401~A*0101	3.03649				3.1267		3.0016				3
B*1301~A*1101	3.49148		6.481		5.62706		1.9992		0.9988		3
B*1401~A*0401	1.67404				1.42406		1.9992				2
B*0501~A*0301	0.251503				-0.289127		1.9992				2.09
B*0901~A*0602	6.51327				6.42562		1.0024				1
B*1601~A*1401	3.47714		3.56314		4.96758		1.0024		0.9988		2
B*0401~A*0101	2.81085				2.21419		1.0024				1.5
B*1401~A*0201	2.72905				1.84649		1.0024				1
B*1301~A*0302	2.47507				-0.28273		1.0024				0
B*0501~A*0601	0.759408				-0.128012		1.0024				1
B*2402~A*0501	0.457803				-0.580736		1.0024				0
B*0101~A*0601	-0.205244		0.504598		0.0605786		1.0024		0.9988		2
B*0101~A*0701	-0.386962				-1.28548		1.0024				1
B*2402~A*0901	-0.407507				-0.999311		1.0024				0
B*0101~A*0501	-0.493713				-1.09379		1.0024				0
B*0101~A*0101	-0.750704				-0.479966		1.0024				2
B*2301~A*0803			6.481		9.8995				0.9988		1
B*2001~A*0402			3.56314		5.59946				0.9988		1
B*0802~A*1701			3.17984		4.89975				0.5016		0.5
B*1602~A*0802			3.17984		4.89975				0.5016		0.5
B*1901~A*0802			3.17984		4.89975				0.5016		0.5
B*2201~A*1701			3.17984		4.89975				0.5016		0.5
B*1701~A*0401			1.91679		3.30329				3.0008		4
B*2001~A*0201			2.15817		2.92179				0.9988		1
B*0401~blank			4.6109		2.86924				2.002		1.5
B*1001~A*0901			3.56314		2.45941				0.9988		1
B*1701~A*0601			2.01457		2.23302				2.002		2
B*0502~A*0301			3.01037		2.1881				0.9988		1
B*2001~A*1401			1.75137		1.72211				0.9988		1
B*1701~A*0201			1.06972		1.64181				0.9988		1
B*0901~A*0701			1.9017		1.44798				0.9988		1
B*0501~A*0404			1.74426		1.35704				0.9944		0.73
B*0101~A*0302					1.33193						1
B*1602~A*0101			1.27253		1.27962				0.5016		0.5
B*1901~A*0101			1.27253		1.27962				0.5016		0.5
B*0802~A*0701			0.74243		1.1008				0.5016		0.5
B*2201~A*0701			0.74243		1.1008				0.5016		0.5
B*2401~A*0701			0.307139		0.884023				0.9988		1.09
B*0501~A*0101			0.101676		-0.301152				0.9944		1.28
B*0301~blank					-0.384451						0
B*1701~A*0101			0.357259		-0.827077				0.9988		0
blank~A*0404			inf		inf				0.0044		0.27
blank~blank	inf						0.7952
blank~A*0701		inf						2.001
blank~A*0101			inf						0.0044
C~A	BPRC	Texas	Yerkes	Kuma	Pooled		BPRC (n=28)	Texas	Yerkes (n=22)	Kuma	Pooled (n=50)
C*1302~A*0802			6.481		9.8995				0.9988		1
C*0301~A*0302	7.34819				6.92895		1.0024				1
C*1201~A*0402			3.31633		5.26288				0.9988		1
C*0901~A*0301	2.53981		3.87503		5.12063		5.0008		2.8864		8.91
blank~blank	inf		1.39443		4.98465		1.6744		0.836		2.42
C*0202~A*1701			3.17984		4.89975				0.5016		0.5
C*0902~A*1701			3.17984		4.89975				0.5016		0.5
C*1101~A*0602	3.2789				4.11241		1.0024				1
C*0401~A*0901	2.34459		2.8652		3.96868		9.1168		3.0008		12.01
C*0501~A*0101	2.81085		3.10257		3.92355		1.0024		2.002		2.86
C*1101~A*0501	1.21215				3.88485		1.0024				2
C*0301~A*1101			6.481		3.83638				0.9988		1
C*0502~A*1401	3.47714				3.51384		1.0024				1
C*0801~A*0601			3.3597		3.29717				0.9988		0.92
C*0101~A*0101			3.92071		3.19549				1.4696		1.2
C*0203~A*0101	2.68779				2.77517		3.0016				3
C*1201~A*0201			1.97958		2.72059				0.9988		1
C*0601~blank	5.64141		0.207794		2.48295		3.0016		1.3112		5.07
C*1101~A*1101	2.27245				2.19304		1.0024				1
C*0401~A*0401	1.41992		1.98482		2.13074		4.6032		3.828		8.28
blank~A*0701			2.21784		1.94651				2.002		1.5
C*0203~A*0201	2.47507				1.64181		1.0024				1
C*0901~A*0803			1.93189		1.6385				0.7172		0.7
C*0601~A*0701	2.29918		0.489473		1.62997		3.0016		3.3176		5.99
C*0501~A*1401			1.75137		1.62297				0.9988		1.14
blank~A*0803			0.92384		1.58451				0.2816		0.3
C*1201~A*1401			1.58964		1.57135				0.9988		1
C*0601~A*0404			1.22661		1.45797				0.9988		1
C*0203~A*0501					1.29166						1
C*0401~A*1401	1.12529		0.4164		1.11058		3.0016		0.9988		3.86
C*0202~A*0701			0.74243		1.1008				0.5016		0.5
C*0902~A*0701			0.74243		1.1008				0.5016		0.5
C*0601~A*0601	0.339058		0.937163		0.959912		1.0024		2.002		3
C*0203~A*0601					0.775149						1
C*0601~A*0301	0.307779		-0.118838		0.603807		3.0016		1.1132		5.1
C*1101~A*0701			1.9017		0.520017				0.9988		1
C*0601~A*0201			0.62014		0.270314				1.2232		1.07
C*0601~A*1101	0.873541				0.255109		1.0024				1
C*0401~A*0601	-0.00375094				0.205822		1.3048				2.4
C*0801~blank					0.0464198						0.08
C*0203~A*0301	0.440195				-0.0518486		1.9992				1
C*0401~A*0501	-0.329293				-0.109473		1.3048				1.2
C*0901~A*0401					-0.157831						1.36
C*0601~A*0401			0.487865		-0.248512				2.7324		2.8
C*0901~A*0701			0.321965		-0.315213				1.1132		1.09
C*0401~A*0101	-0.813201				-0.844296		1.0024				1.58
C*0401~A*0701	-0.447221				-1.13836		1.0024				1.5
C*0601~A*0101			-0.311207		-1.15242				0.9988		0.68
C*0203~A*0401	0.284267						1.0024
C*0401~blank			0.455921						1.1704
C*0601~A*0501	0.0503133						1.0024
C*0901~A*0501	0.457803						1.0024
C*0901~A*0601	0.759408						1.0024
C*1101~A*0301	0.182942						1.0024
inf*: inf means infinite value
