# Supplementary material for: Similar patterns of genetic diversity and linkage disequilibrium in Western chimpanzees (Pan troglodytes verus) and humans indicate highly conserved mechanisms of MHC molecular evolution
Source: BMC Evol Biol. 2020 Sep 15;20:119. doi: 10.1186/s12862-020-01669-6 (PMC7491122; doi:10.1186/s12862-020-01669-6)
Supplement: Supplementary file 8 — Additional file 8: Additional Table S8. Global linkage disequilibrium estimated by PRS test between pairs of loci and proportion of haplotypes in significant linkage disequilibrium for each human population sample. [file 12862_2020_1669_MOESM8_ESM.xlsx]

## Sheet: DPB1~DQB1
Additional Table S8: Global linkage disequilibrium estimated by PRS test between pairs of loci and proportion of haplotypes in significant linkage disequilibrium for each human population sample.
Pair DPB1~DQB1
REG	Population	Pays	Demography	N	PRS	p-value of PRS test	p-value of PRS test after corrrection	Number of haplotypes	Number of haplotypes in significant linkage desequilibrium	Proportion of haplotypes in significant linkage desequilibrium
AFS	Kaingang	Brazil / South, Parana	RGD	88	1000	0	0	13	7	0.538462
AFS	Czech Gypsies	Czech Republic	SGD	33	972	0.028	0.868	22	7	0.318182
AFS	French	France, North, Flanders-Picardie	SGD	234	807	0.193	1	94	14	0.148936
AFS	Pomaki	Greeece/ North Xanthis	SGD	100	959	0.041	1	54	7	0.12963
AFS	Zulu	South Africa / Durban	SGD	87	480	0.52	1	45	3	0.0666667
AMN	Guarani	Brazil / South, Parana	RGD	79	1000	0	0	17	5	0.294118
AMN	Han	China / North	SGD	57	738	0.262	1	47	6	0.12766
AMN	Greek	Greece / Attiki	SGD	96	0	1	1	53	3	0.0566038
AMN	Portuguese	Portugal / Coimbra	SGD	220	0	1	1	63	8	0.126984
AMN	Slovenia	Slovenia / Ljubljana	SGD	100	542	0.458	1	55	9	0.163636
AMN	Zuni	USA / New Mexico	SGD	50	168	0.832	1	11	2	0.181818
AMS	Ticuna	Brazil / Tabatinga	RGD	49	1000	0	0	14	5	0.357143
AMS	Congolese (Kongo, Yaka, Luba)	Democratic Republic of Congo	SGD	88	0	1	1	51	6	0.117647
AMS	Punjabi	India / Punjab	SGD	42	0	1	1	44	3	0.0681818
AMS	Shona	Zimbabwe / Mashonaland	SGD	229	747	0.253	1	95	10	0.105263
ANE	Belgium	Belgium	SGD	40	0	1	1	42	3	0.0714286
ANE	Bulgares	Bulgaria	SGD	120	413	0.587	1	38	4	0.105263
ANE	Czech	Czech Republic / Praha	SGD	106	0	1	1	61	7	0.114754
ASE	Japanese	Japan / Nagano	SGD	110	994	0.006	0.204	50	12	0.24
ASE	Filipino	Philippines / Manilla	SGD	94	519	0.481	1	58	3	0.0517241
ASE	Yanomamo	Venezuela / Amazonas	RGD	55	437	0.563	1	12	1	0.0833333
ASO	Ouïgours	China	SGD	66	0	1	1	53	4	0.0754717
AUS	Australian aborigines (Cape York)	Australia / Queensland / Cape York	RGD	99	1000	0	0	38	7	0.184211
AUS	Australian aborigines (Kimberley)	Australia / Western Australia / Kimberley	RGD	41	719	0.281	1	15	2	0.133333
EUR	East_Timorese	Indonesia / East Timor / Nusa Tenggara	RGD	86	984	0.016	0.512	36	7	0.194444
EUR	Kenyans	Kenya	SGD	113	0	1	1	94	9	0.0957447
EUR	Merina	Madagascar	SGD	163	1000	0	0	56	14	0.25
EUR	Malay	Malay Peninsula	SGD	55	0	1	1	54	6	0.111111
EUR	Papuans from New Guinea Lowland	Melanesia / New Guinea, several regions	RGD	48	94	0.906	1	33	5	0.151515
EUR	Zapotec	Mexico / Oaxaca	RGD	78	941	0.059	1	29	4	0.137931
EUR	Mixteca Alta	Mexico / Oaxaca	RGD	103	127	0.873	1	29	3	0.103448
EUR	Mixe	Mexico / Oaxaca	RGD	55	0	1	1	12	0	0
EUR	Portuguese	Portugal / South	SGD	111	0	1	1	88	8	0.0909091
EUR	Canoncito	USA / Arizona, Grand Canyon	RGD	40	682	0.318	1	13	1	0.0769231
EUR	Sioux	USA / South Dakota	RGD	95	998	0.002	0.07	32	5	0.15625
PAC	Molucca	Indonesia / Moluccas	RGD	46	985	0.015	0.495	31	6	0.193548
PAC	Italian	Italy / Bergame	SGD	98	735	0.265	1	62	8	0.129032
PAC	Japonese (Wajin)	Japon / Hyogo	SGD	76	966	0.034	1	42	7	0.166667
PAC	Kazak	Kazakhstan	SGD	39	186	0.814	1	36	4	0.111111
PAC	Papuans from New Guinea Highlands	Melanesia / New Guinea, Highlands	RGD	91	893	0.107	1	34	6	0.176471

## Sheet: DPB1~DQA1
Pair DPB1~DQA1
REG	Population	Pays	Demography	N	PRS	p-value of PRS test	p-value of PRS test after corrrection	Number of haplotypes	Number of haplotypes in significant linkage desequilibrium	Proportion of haplotypes in significant linkage desequilibrium
AFS	Aka Pygmy	Central African Republic	RGD	48	101	0.899	1	31	1	0.0322581
AFS	Kenyan	Kenya / different areas	SGD	119	0	1	1	78	10	0.128205
AFS	Merina	Madagascar	SGD	163	1000	0	0	53	13	0.245283
AFS	Zulu	South Africa / Durban	SGD	89	857	0.143	1	45	6	0.133333
AFS	Shona	Zimbabwe / Mashonaland	SGD	229	900	0.1	1	73	6	0.0821918
AMN	Mixe	Mexico / Oaxaca	RGD	53	0	1	1	12	0	0
AMN	Mixteca Alta	Mexico / Oaxaca	RGD	103	30	0.97	1	30	1	0.0333333
AMN	Zapotec	Mexico / Oaxaca	RGD	82	1000	0	0	22	4	0.181818
AMN	Canoncito	USA / Arizona, Grand Canyon	RGD	40	708	0.292	1	11	1	0.0909091
AMN	Zuni	USA / New Mexico	SGD	50	397	0.603	1	9	0	0
AMN	Sioux	USA / South Dakota	RGD	96	997	0.003	0.084	28	4	0.142857
AMS	Guarani	Brazil / South, Parana	RGD	95	1000	0	0	18	4	0.222222
AMS	Kaingang	Brazil / South, Parana	RGD	106	1000	0	0	12	7	0.583333
AMS	Ticuna	Brazil / Tabatinga	RGD	49	1000	0	0	13	5	0.384615
AMS	Yanomamo	Venezuela / Amazonas	RGD	55	644	0.356	1	16	1	0.0625
ANE	Kazac	Kazakhstan	SGD	39	333	0.667	1	31	4	0.129032
ASE	Ouïgours	China	SGD	66	204	0.796	1	43	7	0.162791
ASE	Han	China / North	SGD	57	938	0.062	1	38	6	0.157895
ASO	Punjabi	India / Punjab	SGD	51	0	1	1	45	2	0.0444444
AUS	Australian aborigines (Cape York)	Australia / Queensland / Cape York	RGD	99	997	0.003	0.084	29	7	0.241379
AUS	Australian aborigines (Kimberley)	Australia / Western Australia / Kimberley	RGD	41	228	0.772	1	13	2	0.153846
EUR	Czech Gypsies	Czech Republic	SGD	33	473	0.527	1	22	3	0.136364
EUR	Czech	Czech Republic / Praha	SGD	105	511	0.489	1	48	9	0.1875
EUR	Greek	Greece / Attiki	SGD	96	0	1	1	47	2	0.0425532
EUR	Pomaki	Greeece/ North Xanthis	SGD	100	992	0.008	0.208	42	8	0.190476
EUR	Italian	Italy / Bergame	SGD	99	229	0.771	1	58	7	0.12069
EUR	Portuguese	Portugal (South)	SGD	111	0	1	1	74	10	0.135135
EUR	Slovenians	Slovenia / Ljubljana	SGD	100	170	0.83	1	53	6	0.113208
EUR	Spanish	Spain	SGD	125	0	1	1	68	12	0.176471
PAC	East_Timorese	Indonesia / East Timor / Nusa Tenggara	RGD	86	917	0.083	1	26	7	0.269231
PAC	Molucca	Indonesia / Moluccas	RGD	46	684	0.316	1	29	4	0.137931
PAC	Papuans from New Guinea Highlands	Melanesia / New Guinea, Highlands	RGD	92	980	0.02	0.5	23	7	0.304348
PAC	Papuans from New Guinea Lowland	Melanesia / New Guinea, Lowlands, several regions	RGD	48	162	0.838	1	30	4	0.133333

## Sheet: DPB1_DRB1
Pair DPB1~DRB1
REG	Population	Pays	Demography	N	PRS	p-value of PRS test	p-value of PRS test after corrrection	Number of haplotypes	Number of haplotypes in significant linkage desequilibrium	Proportion of haplotypes in significant linkage desequilibrium
AFS	Aka pygmy	Central African Republic	RGD	93	0	1	1	40	6	0.15
AFS	Zulu	South Africa / Durban	SGD	88	0	1	1	65	9	0.138462
AFS	Shona	Zimbabwe / Mashonaland	SGD	229	0	1	1	128	16	0.125
AMN	Mixe	Mexico / Oaxaca	RGD	48	0	1	1	16	0	0
AMN	Mixteca Alta	Mexico / Oaxaca	RGD	99	0	1	1	39	3	0.0769231
AMN	Zapotec	Mexico / Oaxaca	RGD	81	995	0.005	0.14	35	4	0.114286
AMN	Canoncito	USA / Arizona, Grand Canyon	RGD	40	805	0.195	1	16	2	0.125
AMN	Zuni	USA / New Mexico	SGD	50	928	0.072	1	16	1	0.0625
AMN	Sioux	USA / South Dakota	RGD	96	756	0.244	1	49	6	0.122449
AMS	Kaingang	Brazil / South, Parana	RGD	28	237	0.763	1	12	0	0
AMS	Guarani	Brazil / South, Parana	RGD	32	999	0.001	0.029	9	6	0.666667
AMS	Ticuna	Brazil / Tabatinga	RGD	49	1000	0	0	17	6	0.352941
AMS	Yanomamo	Venezuela / Amazonas	RGD	55	310	0.69	1	31	3	0.0967742
ANE	Japanese	Japan / Nagano	SGD	110	992	0.008	0.216	74	10	0.135135
ASE	Malay	Malay Peninsula	SGD	54	0	1	1	60	2	0.0333333
ASO	Lebanese	Lebanon	SGD	169	0	1	1	99	10	0.10101
AUS	Yuendumu	Australia / Northern Territory / Yuendumu	RGD	190	978	0.022	0.572	30	6	0.2
AUS	Australian aborigines (Cape York)	Australia / Queensland / Cape York	RGD	99	971	0.029	0.725	48	6	0.125
AUS	Australian aborigines (Kimberley)	Australia / Western Australia / Kimberley	RGD	41	243	0.757	1	22	0	0
EUR	Czech Gypsies	Czech Republic	SGD	33	0	1	1	29	7	0.241379
EUR	Czech	Czech Republic / Praha	SGD	103	0	1	1	87	8	0.091954
EUR	French	France, North, Flanders-Picardie	SGD	234	0	1	1	155	17	0.109677
EUR	Greek	Greece / Attiki	SGD	96	0	1	1	79	4	0.0506329
EUR	Pomaki	Greeece/ North Xanthis	SGD	100	1000	0	0	59	14	0.237288
EUR	Italian	Italy / Bergame	SGD	99	0	1	1	76	10	0.131579
EUR	Slovenians	Slovenia / Ljubljana	SGD	100	0	1	1	74	8	0.108108
EUR	Spanish	Spain	SGD	72	0	1	1	104	10	0.0961538
PAC	East_Timorese	Indonesia / East Timor / Nusa Tenggara	RGD	83	0	1	1	44	2	0.0454545
PAC	Molucca	Indonesia / Moluccas	RGD	40	800	0.2	1	31	5	0.16129
PAC	Papuans from New Guinea Highlands	Melanesia / New Guinea, Highlands	RGD	87	955	0.045	1	37	5	0.135135
PAC	Filipino	Philippines / Manilla	SGD	94	0	1	1	64	5	0.078125

## Sheet: DPB1~B
Pair DPB1~B
REG	Population	Pays	Demography	N	PRS	p-value of PRS test	p-value of PRS test after corrrection	Number of haplotypes	Number of haplotypes in significant linkage desequilibrium	Proportion of haplotypes in significant linkage desequilibrium
AFS	Shona	Zimbabwe / Mashonaland	SGD	226	0	1	1	145	18	0.124138
AFS	Kenyans	Kenya / different areas	SGD	143	0	1	1	165	8	0.0484848
AMN	Pima	USA / Arizona, Gila River	RGD	89	0	1	1	45	5	0.111111
ASE	Malay	Malay Peninsula	SGD	101	0	1	1	59	3	0.0508475
AUS	Australian aborigines (Cape York)	Australia / Queensland / Cape York	RGD	100	997	0.003	0.03	46	9	0.195652
AUS	Australian aborigines (Kimberley)	Australia / Western Australia / Kimberley	RGD	38	108	0.892	1	18	2	0.111111
EUR	Finnish	Finland	SGD	90	9	0.991	1	30	4	0.133333
EUR	Czech	Czech Republic / Praha	SGD	106	0	1	1	97	9	0.0927835
PAC	Papuans from New Guinea Lowland	Melanesia / New Guinea, Highlands	RGD	75	757	0.243	1	33	3	0.0909091
PAC	Filipinos	Philippines / Manilla	SGD	94	0	1	1	84	5	0.0595238

## Sheet: DPB1~C
Pair DPB1~C
REG	Population	Pays	Demography	N	PRS	p-value of PRS test	p-value of PRS test after corrrection	Number of haplotypes	Number of haplotypes in significant linkage desequilibrium	Proportion of haplotypes in significant linkage desequilibrium
PAC	Filipino	Philippines / Batan Island, Baso	SGD	94	0	1	1	62	5	0.0806452
EUR	Czech	Czech Republic / Praha	SGD	105	0	1	1	77	11	0.142857
EUR	Finnish	Finland	SGD	90	455	0.545	1	25	6	0.24
AUS	Australian aborigines (Cape York)	Australia / Queensland / Cape York	RGD	89	960	0.04	0.32	45	7	0.155556
AUS	Australian aborigines (Kimberley)	Australia / Western Australia / Kimberley	RGD	28	258	0.742	1	12	1	0.0833333
ASE	Malay	Malay Peninsula	SGD	107	0	1	1	46	1	0.0217391
AFS	Kenyan	Kenya / different areas	SGD	112	0	1	1	110	11	0.1
AFS	Shona	Zimbabwe / Mashonaland	SGD	226	0	1	1	109	15	0.137615

## Sheet: DPB1~A
Pair DPB1~A
REG	Population	Pays	Demography	N	PRS	p-value of PRS test	p-value of PRS test after corrrection	Number of haplotypes	Number of haplotypes in significant linkage desequilibrium	Proportion of haplotypes in significant linkage desequilibrium
PAC	East Timorese	Indonesia / East Timor / Nusa Tenggara	SGD	57	32	0.968	1	29	3	0.103448
PAC	Molucca	Indonesia / Moluccas	RGD	25	8	0.992	1	21	1	0.047619
PAC	Papuans from New Guinea Highlands	Melanesia / New Guinea, Highlands	RGD	92	119	0.881	1	15	2	0.133333
PAC	Filipinos	Philippines / Manilla	SGD	94	0	1	1	48	5	0.104167
EUR	Czechs	Czech Republic / Praha	SGD	105	0	1	1	78	6	0.0769231
EUR	Finnish	Finland	SGD	90	84	0.916	1	23	1	0.0434783
AUS	Australian aborigines (Cape York)	Australia / Queensland / Cape York	RGD	103	945	0.055	0.66	33	3	0.0909091
AUS	Australian aborigines (Kimberley)	Australia / Western Australia / Kimberley	RGD	36	310	0.69	1	15	3	0.2
ASE	Malay	Malay Peninsula	SGD	124	0	1	1	55	3	0.0545455
AMN	Pima	USA / Arizona, Gila River	RGD	86	174	0.826	1	29	0	0
AFS	Kenyan	Kenya / different areas	SGD	143	0	1	1	151	11	0.0728477
AFS	Shona	Zimbabwe / Mashonaland	SGD	225	0	1	1	130	12	0.0923077

## Sheet: DQB1~DQA1
Pair DQB1~DQA1
REG	Population	Pays	Demography	N	PRS	p-value of PRS test	p-value of PRS test after corrrection	Number of haplotypes	Number of haplotypes in significant linkage desequilibrium	Proportion of haplotypes in significant linkage desequilibrium
AFN	Morrocan	Morocco, Souss	RGD	98	1000	0	0	28	11	0.392857
AFN	Egyptian copt	USA / Massachussets, Boston* (Egypt /Cairo & Alexandria)	SGD	40	1000	0	0	18	9	0.5
AFS	Merina	Madagascar	SGD	163	1000	0	0	29	15	0.517241
AFS	Zulu	South Africa / Durban	SGD	89	1000	0	0	21	10	0.47619
AFS	Shona	Zimbabwe / Mashonaland	SGD	229	1000	0	0	29	17	0.586207
AMN	Yupik	Alaska / South	RGD	58	1000	0	0	8	5	0.625
AMN	Mexican	Mexico	SGD	163	1000	0	0	29	11	0.37931
AMN	Lacandon	Mexico / Chiapas	RGD	162	1000	0	0	6	3	0.5
AMN	Seri	Mexico / Hermosillo, Pitiquito, Altar	RGD	84	1000	0	0	6	4	0.666667
AMN	Seri	Mexico / Isla Tiburon	RGD	33	1000	0	0	4	3	0.75
AMN	Mexican	Mexico / Mexico City	SGD	204	1000	0	0	33	12	0.363636
AMN	Mixteca Alta	Mexico / Oaxaca	RGD	103	885	0.115	0.115	29	5	0.172414
AMN	Zapotec	Mexico / Oaxaca	RGD	82	1000	0	0	19	6	0.315789
AMN	Mixe	Mexico / Oaxaca	RGD	53	1000	0	0	10	4	0.4
AMN	Zuni	USA / New Mexico	SGD	50	1000	0	0	10	3	0.3
AMN	Sioux	USA / South Dakota	RGD	96	1000	0	0	19	6	0.315789
AMS	Guarani	Brazil / South, Parana	RGD	95	1000	0	0	10	3	0.3
AMS	Ticuna	Brazil / Tabatinga	RGD	49	1000	0	0	5	3	0.6
AMS	Yanomamo	Venezuela / Amazonas	RGD	55	1000	0	0	6	3	0.5
AMS	Yukpa	Venezuela / Zulia	RGD	73	1000	0	0	8	4	0.5
ANE	Kazac	Kazakhstan	SGD	39	1000	0	0	26	9	0.346154
ANE	Halkh	Mongolia / Oulan-Bator	SGD	41	1000	0	0	28	7	0.25
ANE	Hoton	Mongolia / Uvs Aimag	RGD	84	1000	0	0	30	13	0.433333
ASE	Ouïgours	China	SGD	66	1000	0	0	31	11	0.354839
ASE	Han	China / North	SGD	57	1000	0	0	26	14	0.538462
ASO	Punjabi	India / Punjab	SGD	51	1000	0	0	29	9	0.310345
AUS	Australian aborigines (Cape York)	Australia / Queensland / Cape York	RGD	99	1000	0	0	21	11	0.52381
AUS	Australian aborigines (Kimberley)	Australia / Western Australia / Kimberley	RGD	41	1000	0	0	12	6	0.5
EUR	Croatian	Croatia / Hvar	SGD	106	1000	0	0	26	12	0.461538
EUR	Croatian	Croatia / Krk	SGD	104	1000	0	0	24	13	0.541667
EUR	Czech Gypsies	Czech Republic	SGD	33	1000	0	0	14	8	0.571429
EUR	Czech	Czech Republic / Praha	SGD	105	1000	0	0	32	13	0.40625
EUR	French	France, Ile de France	SGD	224	1000	0	0	26	14	0.538462
EUR	Greek	Greece / Attiki	SGD	96	1000	0	0	22	11	0.5
EUR	Pomaki	Greeece/ North Xanthis	SGD	100	1000	0	0	21	9	0.428571
EUR	Sardes	Italy	SGD	80	1000	0	0	19	10	0.526316
EUR	Italian	Italy / Bergame	SGD	99	1000	0	0	20	12	0.6
EUR	Italian	Italy / pavie	SGD	93	1000	0	0	19	10	0.526316
EUR	Polish	Poland	SGD	99	1000	0	0	25	13	0.52
EUR	Portuguese	Portugal (South)	SGD	111	1000	0	0	37	13	0.351351
EUR	Slovenians	Slovenia / Ljubljana	SGD	100	1000	0	0	40	16	0.4
EUR	Spanish	Spain	SGD	100	1000	0	0	21	12	0.571429
PAC	East_Timorese	Indonesia / East Timor / Nusa Tenggara	RGD	86	1000	0	0	18	10	0.555556
PAC	Molucca	Indonesia / Moluccas	RGD	46	1000	0	0	14	7	0.5
PAC	Papuans from New Guinea Highlands	Melanesia / New Guinea, Highlands	RGD	92	1000	0	0	17	8	0.470588
PAC	Papuans from New Guinea Lowland	Melanesia / New Guinea, Lowlands, several regions	RGD	48	1000	0	0	14	8	0.571429

## Sheet: DQB1~DRB1
Pair DQB1~DRB1
REG	Population	Pays	Demography	N	PRS	p-value of PRS test	p-value of PRS test after corrrection	Number of haplotypes	Number of haplotypes in significant linkage desequilibrium	Proportion of haplotypes in significant linkage desequilibrium
AFN	Algerian	Algeria / Oran	SGD	99	1000	0	0	75	18	0.24
AFN	Morrocan	Morocco, Souss	RGD	98	1000	0	0	37	15	0.405405
AFN	Berbers from Jerba	Tunisia, Jerba	SGD	55	1000	0	0	34	15	0.441176
AFN	Berbers from Matmata	Tunisia, Matmata	SGD	81	1000	0	0	35	14	0.4
AFN	Egyptian copt	USA / Massachussets, Boston* (Egypt /Cairo & Alexandria)	SGD	40	1000	0	0	22	11	0.5
AFS	Zulu	South Africa / Durban	SGD	86	1000	0	0	34	15	0.441176
AFS	Shona	Zimbabwe / Mashonaland	SGD	228	1000	0	0	56	24	0.428571
AMN	Yupik	Alaska / South	RGD	251	1000	0	0	30	12	0.4
AMN	Lacandon	Mexico / Chiapas	RGD	162	1000	0	0	14	6	0.428571
AMN	Seri	Mexico / Hermosillo, Pitiquito, Altar	RGD	83	1000	0	0	7	4	0.571429
AMN	Seri	Mexico / Isla Tiburon	RGD	32	1000	0	0	5	3	0.6
AMN	Mexican	Mexico / Mexico City	SGD	204	1000	0	0	51	29	0.568627
AMN	Mixteca Alta	Mexico / Oaxaca	RGD	99	717	0.283	0.566	45	4	0.0888889
AMN	Mixe	Mexico / Oaxaca	RGD	48	1000	0	0	16	3	0.1875
AMN	Zapotec	Mexico / Oaxaca	RGD	75	1000	0	0	27	12	0.444444
AMN	Canoncito	USA / Arizona, Grand Canyon	RGD	40	1000	0	0	11	3	0.272727
AMN	Zuni	USA / New Mexico	SGD	50	1000	0	0	13	4	0.307692
AMN	Sioux	USA / South Dakota	RGD	95	1000	0	0	36	12	0.333333
AMS	Guarani-Kaiowa	Brazil / Mato Grosso do Sul, Amambai, Limão Verde	RGD	144	1000	0	0	12	8	0.666667
AMS	Guarani-Nandewa	Brazil / Mato Grosso do Sul, Porto Lindo, Amambai,	RGD	51	1000	0	0	17	6	0.352941
AMS	Kaingang	Brazil / South, Parana	RGD	22	1000	0	0	9	4	0.444444
AMS	Guarani	Brazil / South, Parana	RGD	32	1000	0	0	6	4	0.666667
AMS	Ticuna	Brazil / Tabatinga	RGD	49	1000	0	0	11	7	0.636364
AMS	Yanomamo	Venezuela / Amazonas	RGD	55	1000	0	0	17	5	0.294118
ANE	Japanese	Japan / Nagano	SGD	110	1000	0	0	38	25	0.657895
ANE	Halkh	Mongolia / Oulan-Bator	SGD	40	0	1	1	42	10	0.238095
ANE	Hoton	Mongolia / Uvs Aimag	RGD	83	1000	0	0	45	16	0.355556
ASE	Malay	Malay Peninsula	SGD	49	928	0.072	0.216	40	7	0.175
ASE	Kinh	Viet Nam / Hanoi	SGD	99	1000	0	0	40	14	0.35
ASE	Muong	Viet Nam / Hoa Binh	SGD	82	1000	0	0	43	9	0.209302
ASO	Turk	Turkey / Marmara	SGD	245	1000	0	0	67	30	0.447761
AUS	Australian aborigines (Cape York)	Australia / Queensland / Cape York	RGD	97	1000	0	0	30	16	0.533333
AUS	Australian aborigines (Kimberley)	Australia / Western Australia / Kimberley	RGD	41	1000	0	0	14	6	0.428571
EUR	Croatian	Croatia / Krk	SGD	97	1000	0	0	36	16	0.444444
EUR	Croatian	Croatia / North-West, Zagreb	SGD	135	1000	0	0	61	21	0.344262
EUR	Czech	Czech Republic	SGD	35	1000	0	0	48	17	0.354167
EUR	Czech Gypsies	Czech Republic	SGD	33	1000	0	0	23	9	0.391304
EUR	Czech	Czech Republic / Praha	SGD	103	1000	0	0	21	10	0.47619
EUR	French	France, North, Flanders-Picardie	SGD	234	1000	0	0	60	24	0.4
EUR	Greek	Greece / Attiki	SGD	96	1000	0	0	40	15	0.375
EUR	Pomaki	Greeece/ North Xanthis	SGD	100	1000	0	0	25	12	0.48
EUR	Sardes	Italy	SGD	80	1000	0	0	29	15	0.517241
EUR	Italian	Italy / Bergame	SGD	97	1000	0	0	33	18	0.545455
EUR	Polish	Poland	SGD	98	1000	0	0	66	14	0.212121
EUR	Slovenians	Slovenia / Ljubljana	SGD	100	1000	0	0	54	17	0.314815
EUR	Spanish	Spain	SGD	99	1000	0	0	43	16	0.372093
PAC	East_Timorese	Indonesia / East Timor / Nusa Tenggara	RGD	79	1000	0	0	30	10	0.333333
PAC	Molucca	Indonesia / Moluccas	RGD	39	1000	0	0	17	6	0.352941
PAC	Papuans from New Guinea Highlands	Melanesia / New Guinea, Highlands	RGD	86	1000	0	0	25	10	0.4
PAC	Papuans from New Guinea Lowland	Melanesia / New Guinea, Lowlands, Wosera	RGD	75	1000	0	0	12	3	0.25
PAC	Filipino	Philippines / Manilla	SGD	94	1000	0	0	35	14	0.4

## Sheet: DQB1~B
Pair DQB1~B
REG	Population	Pays	Demography	N	PRS	p-value of PRS test	p-value of PRS test after corrrection	Number of haplotypes	Number of haplotypes in significant linkage desequilibrium	Proportion of haplotypes in significant linkage desequilibrium
AFS	Kenyans	Kenya / different areas	SGD	143	0	1	1	108	5	0.0462963
AFS	Shona	Zimbabwe / Mashonaland	SGD	226	978	0.022	0.132	132	22	0.166667
AMN	Yupik	Alaska / South	RGD	252	1000	0	0	51	7	0.137255
AMN	Seri	Mexico / Isla Tiburon	RGD	33	1000	0	0	16	3	0.1875
AMN	Mexicans	Mexico / Mexico City	SGD	40	0	1	1	50	1	0.02
AMS	Guarani-Kaiowa	Brazil / Mato Grosso do Sul, Amambai, Limão Verde	RGD	144	1000	0	0	52	8	0.153846
AMS	Guarani-Nandewa	Brazil / Mato Grosso do Sul, Porto Lindo, Amambai,	RGD	53	678	0.322	1	42	1	0.0238095
ASE	Malay	Malay Peninsula	SGD	101	0	1	1	53	2	0.0377358
AUS	Australian aborigines (Cape York)	Australia / Queensland / Cape York	RGD	100	1000	0	0	54	13	0.240741
AUS	Australian aborigines (Kimberley)	Australia / Western Australia / Kimberley	RGD	38	999	0.001	0.007	17	2	0.117647
EUR	Czech	Czech Republic / Praha	SGD	106	1000	0	0	103	12	0.116505
PAC	Papuans from New Guinea Lowland	Melanesia / New Guinea, Highlands	RGD	75	1000	0	0	40	6	0.15
PAC	Filipinos	Philippines / Manilla	SGD	94	0	1	1	83	10	0.120482

## Sheet: DQB1~C
Pair DQB1~C
REG	Population	Pays	Demography	N	PRS	p-value of PRS test	p-value of PRS test after corrrection	Number of haplotypes	Number of haplotypes in significant linkage desequilibrium	Proportion of haplotypes in significant linkage desequilibrium
AFS	Kenyan	Kenya / different areas	SGD	112	0	1	1	74	9	0.121622
AFS	Shona	Zimbabwe / Mashonaland	SGD	226	993	0.007	0.049	109	16	0.146789
AMN	Yupik	Alaska / South	RGD	149	1000	0	0	45	6	0.133333
AMS	Guarani-Kaiowa	Brazil / Mato Grosso do Sul, Amambai, Limão Verde	RGD	143	1000	0	0	17	6	0.352941
AMS	Guarani-Nandewa	Brazil / Mato Grosso do Sul, Porto Lindo, Amambai,	RGD	52	360	0.64	1	16	2	0.125
ASE	Malay	Malay Peninsula	SGD	107	0	1	1	44	3	0.0681818
AUS	Australian aborigines (Cape York)	Australia / Queensland / Cape York	RGD	89	1000	0	0	45	12	0.266667
AUS	Australian aborigines (Kimberley)	Australia / Western Australia / Kimberley	RGD	28	872	0.128	0.64	15	2	0.133333
EUR	Czech	Czech Republic / Praha	SGD	105	945	0.055	0.33	83	11	0.13253
PAC	Filipino	Philippines / Batan Island, Baso	SGD	94	757	0.243	0.972	68	9	0.132353

[truncated: 11 more sheets: DQB1~A, DQA1~DRB1, DQA1~B, DQA1~C, DQA1~A, DRB1~B, DRB1~C, DRB1~A, B~C, B~A, C~A]
