# Supplementary material for: Similar patterns of genetic diversity and linkage disequilibrium in Western chimpanzees (Pan troglodytes verus) and humans indicate highly conserved mechanisms of MHC molecular evolution
Source: BMC Evol Biol. 2020 Sep 15;20:119. doi: 10.1186/s12862-020-01669-6 (PMC7491122; doi:10.1186/s12862-020-01669-6)
Supplement: Supplementary file 9 — Additional file 9: Additional Table S9. Results of the simulations on linkage desequilibrium. For each population, the number of simulated samples presenting global linkage disequilibrium (according to the LRT and PRS tests) as well as the average, the standard deviation and the 95% confidence interval of the proportion of haplotypes in linkage disequilibrium in the simulated samples. The values for the original population sample are given as a reminder. [file 12862_2020_1669_MOESM9_ESM.xlsx]

## Sheet: DPB1~DRB1
Additional Table S9: Results of the simulations on linkage desequilibrium. For each population, the number of simulated samples presenting global linkage disequilibrium (according to the LRT and PRS tests) as well as the average, the standard deviation and the 95% confidence interval of the proportion of haplotypes in linkage disequilibrium in the simulated samples. The values for the original po…
					Simulated sample									Total sample
REG	Population	Pays	N	Demography	Number of PRS tests > 950	Proportion of haplotypes in linkage desequilibrium				Number of haplotypes				PRS test			Number of haplotypes	Number of haplotypes in significant linkage desequilibrium	Proportion of haplotypes in significant linkage desequilibrium
						Average	Standard deviation	0.025	0.975	Average	Standard deviation	0.025	0.975	PRS	p-value of PRS test	p-value of PRS test after corrrection
AFS	Aka pygmy	Central African Republic	81	RGD	0	0.0786265	0.0419646	0	0.166667	27.23	3.14818	21	33	0	1	1	40	6	0.15		propHLA_DRB1DPB1_Akapygmies.txt
AFS	Zulu	South Africa / Durban	86	SGD	0	0.0712121	0.0354347	0.0180556	0.146341	43.805	3.95507	37	52	0	1	1	65	9	0.138462		propHLA_DRB1DPB1_ZAFHAM-Zulu.txt
AFS	Shona	Zimbabwe / Mashonaland	228	SGD	0	0.0619397	0.0305975	0.0169491	0.125	48.423	4.91082	39	59	0	1	1	128	16	0.125		propHLA_DRB1DPB1_USALOU-Shona.txt
AMN	Zapotec	Mexico / Oaxaca	75	RGD	1	0.0521753	0.0366437	0	0.130435	25.016	2.44903	20	30	995	0.005	0.14	35	4	0.114286		propHLA_DRB1DPB1_210.txt
AMN	Mixe	Mexico / Oaxaca	48	RGD	0	0.00240751	0.0130495	0	0.0714286	14.106	0.783184	12	15	0	1	1	16	0	0		propHLA_DRB1DPB1_209.txt
AMN	Mixteca Alta	Mexico / Oaxaca	99	RGD	0	0.0474108	0.0369213	0	0.130435	24.425	2.59289	20	30	0	1	1	39	3	0.0769231		propHLA_DRB1DPB1_211.txt
AMN	Zuni	USA / New Mexico	50	SGD	95	0.0867518	0.0601944	0	0.214286	14.51	0.81766	13	16	928	0.072	1	16	1	0.0625		propHLA_DRB1DPB1_USAERL-zuni-a.txt
AMN	Sioux	USA / South Dakota	95	RGD	0	0.0877828	0.0331626	0.027027	0.15625	35.466	3.17	30	42	756	0.244	1	49	6	0.122449		propHLA_DRB1DPB1_USAERL-sioux-a.txt
AMS	Ticuna	Brazil / Tabatinga	49	RGD	1000	0.331938	0.0483005	0.25	0.428571	14.49	0.875595	13	16	1000	0	0	17	6	0.352941		propHLA_DRB1DPB1_USAERL-Ticuna-a.txt
AMS	Yanomamo	Venezuela / Amazonas	55	RGD	0	0.0798044	0.0288766	0.0344828	0.142857	25.145	2.41491	20	29.025	310	0.69	1	31	3	0.0967742		propHLA_DRB1DPB1_USAERL-Yanomamo-a.txt
ANE	Japanese	Japan / Nagano	110	SGD	0	0.0742122	0.0317916	0.0217391	0.142857	42.538	3.92326	36	51	992	0.008	0.216	74	10	0.135135		propHLA_DRB1DPB1_49.txt
ASE	Malay	Malay Peninsula	49	SGD	0	0.0309356	0.0128693	0	0.0566038	52.718	3.0331	47	58	0	1	1	60	2	0.0333333		propHLA_DRB1DPB1_USAERL-Malay.txt
ASO	Lebanese	Lebanon	169	SGD	0	0.0761055	0.03444	0.0192308	0.15	45.808	4.84568	37	56	0	1	1	99	10	0.10101		propHLA_DRB1DPB1_145.txt
AUS	Yuendumu	Australia / Northern Territory / Yuendumu	117	RGD	38	0.0999698	0.0531216	0	0.222222	21.407	2.77472	16	27	978	0.022	0.572	30	6	0.2		propHLA_DRB1DPB1_6.txt
AUS	Australian aborigines (Cape York)	Australia / Queensland / Cape York	97	RGD	1	0.0764754	0.0363785	0	0.15625	32.557	3.43344	26	40	971	0.029	0.725	48	6	0.125		propHLA_DRB1DPB1_USAGAO-CapeYork.txt
EUR	Czech	Czech Republic	103	SGD	0	0.0597774	0.0294162	0	0.119048	50.012	4.84699	41	60	0	1	1	87	8	0.091954		propHLA_DRB1DPB1_CZEIVS-Czech.txt
EUR	French	France, North, Flanders-Picardie	234	SGD	0	0.0480463	0.0261997	0	0.104167	58.457	7.06428	46	73	0	1	1	155	17	0.109677		propHLA_DRB1DPB1_61.txt
EUR	Greek	Greece / Attiki	96	SGD	0	0.0594929	0.0274595	0.0185185	0.116313	46.819	4.25986	39	55	0	1	1	79	4	0.0506329		propHLA_DRB1DPB1_165.txt
EUR	Pomaki	Greeece/ North Xanthis	100	SGD	1	0.115673	0.0425017	0.042531	0.2	37.269	3.3223	31	44	1000	0	0	59	14	0.237288		propHLA_DRB1DPB1_164.txt
EUR	Italian	Italy / Bergame	97	SGD	0	0.0784135	0.033852	0.0196078	0.152258	48.362	4.0772	41	56.025	0	1	1	76	10	0.131579		propHLA_DRB1DPB1_45.txt
EUR	Slovenians	Slovenia / Ljubljana	100	SGD	0	0.0727633	0.0300073	0.0208333	0.139535	45.179	3.83349	38	53	0	1	1	74	8	0.108108		propHLA_DRB1DPB1_SVNJER-Slovenian.txt
EUR	Spanish	Spain	68	SGD	0	0.0440673	0.0181587	0.0121951	0.0857453	76.355	5.75379	66	88	0	1	1	104	10	0.0961538		propHLA_DRB1DPB1_82.txt
PAC	East_Timorese	Indonesia / East Timor / Nusa Tenggara	79	RGD	0	0.0394408	0.0275754	0	0.103448	31.88	3.05039	26.975	38	0	1	1	44	2	0.0454545		propHLA_DRB1DPB1_USAERL-Nusa-Tenggara.txt
PAC	Papuans from New Guinea Highlands	Melanesia / New Guinea, Highlands	86	RGD	31	0.114379	0.0481796	0.0344828	0.217391	27.01	2.60359	22	32	955	0.045	1	37	5	0.135135		propHLA_DRB1DPB1_USAERL-PNGHighlands.txt
PAC	Filipino	Philippines / Manilla	94	SGD	3	0.0471701	0.0324492	0	0.121307	35.22	4.31395	27	44	0	1	1	64	5	0.078125		propHLA_DRB1DPB1_Bugawan-Filipino.txt

## Sheet: DQB1~DQA1
					Simulated sample									Total sample
REG	Population	Country / region	N	Demography	Number of PRS tests > 950	Number of haplotypes				Proportion of haplotypes in linkage desequilibrium				N	PRS test			Number of haplotypes	Number of haplotypes in significant linkage desequilibrium	Proportion of haplotypes in significant linkage desequilibrium
						Average	Standard deviation	0.025	0.975	Average	Standard deviation	0.025	0.975		PRS	p-value of PRS test	p-value of PRS test after corrrection
AFN	Morrocan	Morocco, Souss	98	RGD	999	16.201	2.36182	12	21	0.294936	0.0823459	0.157895	0.5	98	1000	0	0	28	11	0.392857					dlHLA_DQA1DQB1_CHESAN-Morocco.txt
AFN	Egyptian copt	USA / Massachussets, Boston* (Egypt /Cairo & Alexandria)	40	SGD	1000	15.316	1.30914	13	18	0.443862	0.0781094	0.294118	0.615385	40	1000	0	0	18	9	0.5					dlHLA_DQA1DQB1_Copts12WS221.txt
AFS	Merina	Madagascar	163	SGD	1000	16.037	2.39361	12	21	0.298886	0.0933357	0.142857	0.5	163	1000	0	0	29	15	0.517241					dlHLA_DQA1DQB1_220.txt
AFS	Zulu	South Africa / Durban	89	SGD	1000	14.8	1.70026	12	18	0.33816	0.091008	0.1875	0.538462	89	1000	0	0	21	10	0.47619					dlHLA_DQA1DQB1_ZAFHAM-Zulu.txt
AFS	Shona	Zimbabwe / Mashonaland	229	SGD	1000	14.742	2.2254	11	20	0.329715	0.0854375	0.176471	0.5	229	1000	0	0	29	17	0.586207					dlHLA_DQA1DQB1_USALOU-Shona.txt
AMN	Yupik	Alaska / South	58	RGD	1000	6.579	0.669483	6	8	0.48696	0.118232	0.285714	0.666667	58	1000	0	0	8	5	0.625					dlHLA_DQA1DQB1_Leffel-Yupik.txt
AMN	Mexican	Mexico	163	SGD	1000	13.996	2.70801	9	20	0.327902	0.0950616	0.166667	0.545454	163	1000	0	0	29	11	0.37931					dlHLA_DQA1DQB1_58.txt
AMN	Lacandon	Mexico / Chiapas	162	RGD	1000	2.745	1.41208	1	6	0.480654	0.259329	0.166667	1	162	1000	0	0	6	3	0.5					dlHLA_DQA1DQB1_MEXGOR-Lacandon.txt
AMN	Seri	Mexico / Hermosillo, Pitiquito, Altar	84	RGD	1000	3.651	0.705476	3	5	0.669767	0.181024	0.4	1	84	1000	0	0	6	4	0.666667					dlHLA_DQA1DQB1_57.txt
AMN	Seri	Mexico / Isla Tiburon	33	RGD	1000	2.994	0.0772656	3	3	0.668667	0.0257552	0.666667	0.666667	33	1000	0	0	4	3	0.75					dlHLA_DQA1DQB1_MEXGOR-Seri.txt
AMN	Mexican	Mexico / Mexico City	204	SGD	1000	13.551	2.68302	9	19	0.330689	0.0977346	0.166667	0.555556	204	1000	0	0	33	12	0.363636					dlHLA_DQA1DQB1_MEXGOR-Mestiso.txt
AMN	Mixe	Mexico / Oaxaca	53	RGD	1000	7.331	1.41402	5	10	0.417511	0.106046	0.222222	0.6	53	1000	0	0	10	4	0.4					dlHLA_DQA1DQB1_209.txt
AMN	Zapotec	Mexico / Oaxaca	82	RGD	1000	11.546	2.09721	8	16	0.287751	0.0948698	0.142857	0.5	82	1000	0	0	19	6	0.315789					dlHLA_DQA1DQB1_210.txt
AMN	Mixteca Alta	Mexico / Oaxaca	103	RGD	31	16.258	2.32181	12	21	0.101862	0.0662785	0	0.25	103	885	0.115	0.115	29	5	0.172414					dlHLA_DQA1DQB1_211.txt
AMN	Zuni	USA / New Mexico	50	SGD	1000	7.691	0.976972	6	9	0.264498	0.038889	0.222222	0.333333	50	1000	0	0	10	3	0.3					dlHLA_DQA1DQB1_USAERL-zuni-a.txt
AMN	Sioux	USA / South Dakota	96	RGD	1000	10.769	1.64631	8	14	0.254617	0.0873298	0.0997727	0.444444	96	1000	0	0	19	6	0.315789					dlHLA_DQA1DQB1_USAERL-sioux-a.txt
AMS	Guarani	Brazil / South, Parana	95	RGD	1000	7.68	2.01982	4	12	0.367456	0.0977466	0.222222	0.6	95	1000	0	0	10	3	0.3					dlHLA_DQA1DQB1_8.txt
AMS	Ticuna	Brazil / Tabatinga	49	RGD	1000	3.914	0.739697	3	5.025	0.546871	0.101421	0.4	0.75	49	1000	0	0	5	3	0.6					dlHLA_DQA1DQB1_USAERL-Ticuna-a.txt
AMS	Yanomamo	Venezuela / Amazonas	55	RGD	1000	5.035	1.01232	3	7	0.380293	0.136512	0.142857	0.666667	55	1000	0	0	6	3	0.5					dlHLA_DQA1DQB1_USAERL-Yanomamo-a.txt
AMS	Yukpa	Venezuela / Zulia	73	RGD	1000	4.897	0.991652	3	7	0.486636	0.167803	0.2	1	73	1000	0	0	8	4	0.5					dlHLA_DQA1DQB1_185.txt
ANE	Kazak	Kazakhstan	39	SGD	994	22.863	1.72372	20	26	0.228296	0.0545286	0.12	0.333333	39	1000	0	0	26	9	0.346154					dlHLA_DQA1DQB1_135.txt
ANE	Halkh	Mongolia / Oulan-Bator	41	SGD	767	24.078	2.4306	19	29	0.186221	0.0578005	0.0833333	0.318182	41	1000	0	0	28	7	0.25					dlHLA_DQA1DQB1_184.txt
ANE	Hoton	Mongolia / Uvs Aimag	84	RGD	956	19.208	2.29478	15	24	0.240206	0.0759164	0.105263	0.4	84	1000	0	0	30	13	0.433333					dlHLA_DQA1DQB1_112.txt
ASE	Uyghurs	China	66	SGD	903	21.191	2.40464	17	26	0.199183	0.0695906	0.0833333	0.35	66	1000	0	0	31	11	0.354839					dlHLA_DQA1DQB1_17.txt
ASE	Han	China / North	57	SGD	1000	20.36	2.19937	16	25	0.376867	0.07913	0.238095	0.555556	57	1000	0	0	26	14	0.538462					dlHLA_DQA1DQB1_137.txt
ASO	Punjabi	India / Punjab	51	SGD	987	22.99	2.30938	19	28	0.255101	0.0582199	0.153846	0.381151	51	1000	0	0	29	9	0.310345					dlHLA_DQA1DQB1_38.txt
AUS	Australian aborigine (Cape York)	Australia / Queensland / Cape York	99	RGD	1000	13.948	1.77382	11	18	0.340422	0.0890979	0.1875	0.538462	99	1000	0	0	21	11	0.52381					dlHLA_DQA1DQB1_USAGAO-CapeYork.txt
AUS	Australian aborigine (Kimberley)	Australia / Western Australia / Kimberley	41	RGD	1000	9.222	1.59664	7	12	0.484424	0.126511	0.25	0.714286	41	1000	0	0	12	6	0.5					dlHLA_DQA1DQB1_USAGAO-Kimberly.txt
EUR	Croatian	Croatia / Hvar	106	SGD	1000	16.232	2.19066	12	21	0.348373	0.094314	0.1875	0.5625	106	1000	0	0	26	12	0.461538					dlHLA_DQA1DQB1_20.txt
EUR	Croatian	Croatia / Krk	104	SGD	1000	14.238	2.03703	11	19	0.313485	0.0865175	0.166667	0.5	104	1000	0	0	24	13	0.541667					dlHLA_DQA1DQB1_19.txt
EUR	Czech Gypsies	Czech Republic	33	SGD	1000	12.876	0.415688	12	13	0.507904	0.0481089	0.384615	0.583333	33	1000	0	0	14	8	0.571429					dlHLA_DQA1DQB1_23.txt
EUR	Czech	Czech Republic / Praha	105	SGD	1000	17.661	2.35194	13	23	0.341958	0.0823436	0.2	0.533333	105	1000	0	0	32	13	0.40625					dlHLA_DQA1DQB1_CZEIVS-Czech.txt
EUR	French	France, Ile de France	224	SGD	1000	14.274	2.02015	11	19	0.43019	0.097881	0.266667	0.636526	224	1000	0	0	26	14	0.538462					dlHLA_DQA1DQB1_229.txt
EUR	Greek	Greece / Attiki	96	SGD	1000	13.745	1.87443	11	18	0.413387	0.100495	0.230556	0.615909	96	1000	0	0	22	11	0.5					dlHLA_DQA1DQB1_165.txt
EUR	Pomaki	Greeece/ North Xanthis	100	SGD	1000	12.559	1.80549	9.975	16.025	0.413849	0.0939967	0.25	0.600625	100	1000	0	0	21	9	0.428571					dlHLA_DQA1DQB1_164.txt
EUR	Sardes	Italy	80	SGD	1000	13.239	2.37561	9	18	0.395856	0.0979364	0.230769	0.6	80	1000	0	0	19	10	0.526316					dlHLA_DQA1DQB1_46.txt
EUR	Italian	Italy / Bergame	99	SGD	1000	14.003	1.70232	11	17	0.43632	0.110378	0.25	0.666667	99	1000	0	0	20	12	0.6					dlHLA_DQA1DQB1_45.txt
EUR	Italian	Italy / Pavia	93	SGD	1000	13.97	2.12264	10	18	0.44838	0.102893	0.277778	0.666667	93	1000	0	0	19	10	0.526316					dlHLA_DQA1DQB1_42.txt
EUR	Polish	Poland	99	SGD	1000	15.044	2.12475	11	20	0.408355	0.0897856	0.25	0.6	99	1000	0	0	25	13	0.52					dlHLA_DQA1DQB1_156.txt
EUR	Portuguese	Portugal (South)	111	SGD	972	19.8	2.38573	16	25	0.298916	0.0766757	0.166667	0.466765	111	1000	0	0	37	13	0.351351					dlHLA_DQA1DQB1_65.txt
EUR	Slovenians	Slovenia / Ljubljana	100	SGD	997	21.984	3.21498	16	29	0.284588	0.0764841	0.148148	0.444444	100	1000	0	0	40	16	0.4					dlHLA_DQA1DQB1_SVNJER-Slovenian.txt
EUR	Spanish	Spain	100	SGD	1000	13.457	1.75363	10	17	0.49306	0.0899961	0.333333	0.7	100	1000	0	0	21	12	0.571429					dlHLA_DQA1DQB1_104.txt
PAC	East Timorese	Indonesia / East Timor / Nusa Tenggara	86	RGD	1000	12.541	1.65562	10	16	0.368481	0.107076	0.181818	0.6	86	1000	0	0	18	10	0.555556					dlHLA_DQA1DQB1_USAERL-Nusa-Tenggara.txt
PAC	Molucca	Indonesia / Moluccas	46	RGD	1000	12.245	1.28632	10	15	0.36267	0.0829247	0.214286	0.545454	46	1000	0	0	14	7	0.5					dlHLA_DQA1DQB1_USAERL-Moluccas.txt
PAC	Papuan from New Guinea Highlands	Melanesia / New Guinea, Highlands	92	RGD	1000	11.137	1.7673	7.975	15	0.361854	0.1046	0.181818	0.58375	92	1000	0	0	17	8	0.470588					dlHLA_DQA1DQB1_USAERL-PNGHighlands.txt
PAC	Papuan from New Guinea Lowland	Melanesia / New Guinea, Lowlands, several regions	48	RGD	1000	12.121	1.12322	10	14	0.329004	0.0929365	0.153846	0.545454	48	1000	0	0	14	8	0.571429					dlHLA_DQA1DQB1_USAERL-PNGLowland.txt

## Sheet: DQB1~DRB1
					Simulated samples									Total samples
REG	Population	Country / region	N	Demography	Number of PRS tests > 950	Number of haplotypes				Proportion of haplotypes in linkage desequilibrium				N	PRS test			Number of haplotypes	Number of haplotypes in significant linkage desequilibrium	Proportion of haplotypes in significant linkage desequilibrium
						Average	Standard deviation	0.025	0.975	Average	Standard deviation	0.025	0.975		PRS	p-value of PRS test	p-value of PRS test after corrrection
AFN	Algerian	Algeria / Oran	99	SGD	108	49.691	5.08423	40	60	0.134439	0.033201	0.0783937	0.208333	99	1000	0	0	75	18	0.24					HLA_DQB1DRB1_CHESAN-Algiers.unif
AFN	Morrocan	Morocco, Souss	98	RGD	1000	25.932	2.78732	21	31	0.338796	0.0688088	0.21875	0.48	98	1000	0	0	37	15	0.405405					HLA_DQB1DRB1_CHESAN-Morocco.unif
AFN	Berbers from Jerba	Tunisia, Jerba	55	SGD	1000	32.125	1.91861	28.975	36	0.348124	0.0612615	0.222222	0.466667	55	1000	0	0	34	15	0.441176					HLA_DQB1DRB1_Jerba.unif
AFN	Berbers from Matmata	Tunisia, Matmata	81	SGD	1000	26.266	2.21227	22	31	0.307225	0.0535645	0.214286	0.428571	81	1000	0	0	35	14	0.4					HLA_DQB1DRB1_Matmata.unif
AFS	Zulu	South Africa / Durban	86	SGD	1000	27.398	2.80133	22	33	0.325373	0.0666846	0.212121	0.461607	88	1000	0	0	34	15	0.441176					HLA_DQB1DRB1_ZAFHAM-Zulu.unif
AFS	Shona	Zimbabwe / Mashonaland	228	SGD	992	30.908	3.62942	24	39	0.327065	0.0635827	0.21875	0.464286	229	1000	0	0	56	24	0.428571					HLA_DQB1DRB1_USALOU-Shona.unif
AMN	Yupik	Alaska / South	251	RGD	1000	14.351	2.85341	10	21	0.344172	0.0997139	0.176471	0.545454	252	1000	0	0	30	12	0.4					HLA_DQB1DRB1_Leffel-Yupik.unif
AMN	Lacandon	Mexico / Chiapas	162	RGD	1000	9.78	1.55628	7	13	0.344272	0.0932393	0.166667	0.5	162	1000	0	0	14	6	0.428571					HLA_DQB1DRB1_MEXGOR-Lacandon.unif
AMN	Seri	Mexico / Hermosillo, Pitiquito, Altar	83	RGD	1000	4.696	0.840411	3	6	0.60885	0.157696	0.333333	1	83	1000	0	0	7	4	0.571429					HLA_DQB1DRB1_57.unif
AMN	Mexican	Mexico / Mexico City	204	SGD	973	31.051	3.45838	25	39	0.346371	0.0669552	0.228571	0.482759	204	1000	0	0	51	29	0.568627					HLA_DQB1DRB1_MEXGOR-Mestiso.unif
AMN	Mixe	Mexico / Oaxaca	48	RGD	1000	14.48	0.661844	13	15	0.138427	0.00670624	0.133333	0.153846	48	1000	0	0	16	3	0.1875					HLA_DQB1DRB1_209.unif
AMN	Zapotec	Mexico / Oaxaca	75	RGD	1000	22.584	2.50384	18	28	0.318145	0.0676454	0.2	0.454545	81	1000	0	0	27	12	0.444444					HLA_DQB1DRB1_210.unif
AMN	Mixteca Alta	Mexico / Oaxaca	99	RGD	10	28.772	3.00684	23	35	0.102652	0.0421329	0.03125	0.185185	99	717	0.283	0.566	45	4	0.0888889					HLA_DQB1DRB1_211.unif
AMN	Zuni	USA / New Mexico	50	SGD	1000	11.864	0.435538	11	13	0.329319	0.0285785	0.25	0.363636	50	1000	0	0	13	4	0.307692					HLA_DQB1DRB1_USAERL-zuni-a.unif
AMN	Sioux	USA / South Dakota	95	RGD	1000	25.074	2.49053	20	30	0.317856	0.0617289	0.208297	0.440111	96	1000	0	0	36	12	0.333333					HLA_DQB1DRB1_USAERL-sioux-a.unif
AMS	Guarani-Kaiowa	Brazil / Mato Grosso do Sul, Amambai, Limão Verde	144	RGD	1000	8.331	1.11834	7	11	0.726944	0.118249	0.5	1	144	1000	0	0	12	8	0.666667					HLA_DQB1DRB1_BRAPTZ-Kaiowa.unif
AMS	Guarani-Nandewa	Brazil / Mato Grosso do Sul, Porto Lindo, Amambai,	51	RGD	1000	15.273	0.90404	13	16	0.336217	0.0340203	0.25	0.4	53	1000	0	0	17	6	0.352941					HLA_DQB1DRB1_BRAPTZ-Nandewa.unif
AMS	Ticuna	Brazil / Tabatinga	49	RGD	1000	9.879	0.335368	9	10	0.531367	0.0725942	0.4	0.666667	49	1000	0	0	11	7	0.636364					HLA_DQB1DRB1_USAERL-Ticuna-a.unif
AMS	Yanomamo	Venezuela / Amazonas	55	RGD	1000	15.335	1.85748	11	19	0.268883	0.0400575	0.210526	0.363636	55	1000	0	0	17	5	0.294118					HLA_DQB1DRB1_USAERL-Yanomamo-a.unif
ANE	Japanese	Japan / Nagano	110	SGD	1000	29.092	2.60006	25	34	0.398347	0.0675467	0.285603	0.541761	110	1000	0	0	38	25	0.657895					HLA_DQB1DRB1_49.unif
ANE	Hoton	Mongolia / Uvs Aimag	83	RGD	1000	32.203	3.45162	26	39	0.305489	0.0553336	0.209302	0.423214	85	1000	0	0	45	16	0.355556					HLA_DQB1DRB1_112.unif
ASE	Malay	Malay Peninsula	49	SGD	209	37.781	1.3277	35	40	0.14159	0.0196437	0.102564	0.179487	54	928	0.072	0.216	40	7	0.175					HLA_DQB1DRB1_USAERL-Malay.unif
ASE	Kinh	Viet Nam / Hanoi	99	SGD	1000	29.247	2.78743	24	35	0.250639	0.0592434	0.147059	0.375	102	1000	0	0	40	14	0.35					HLA_DQB1DRB1_VNHNAN-VietKinh.unif
ASE	Muong	Viet Nam / Hoa Binh	82	SGD	935	29.475	3.04477	23	35	0.181309	0.0404821	0.114286	0.269231	83	1000	0	0	43	9	0.209302					HLA_DQB1DRB1_VNHNAN-VietMuong.unif
ASO	Turk	Turkey / Marmara	245	SGD	955	32.69	3.56267	26	40	0.349547	0.064501	0.236842	0.482786	245	1000	0	0	67	30	0.447761					HLA_DQB1DRB1_TURSAR-Turk.unif
AUS	Australian aborigine (Cape York)	Australia / Queensland / Cape York	97	RGD	1000	23.562	2.57387	19	29	0.339768	0.0689062	0.222024	0.5	99	1000	0	0	30	16	0.533333					HLA_DQB1DRB1_USAGAO-CapeYork.unif
EUR	Croatian	Croatia / Krk	97	SGD	1000	25.525	2.28661	21	30	0.346488	0.0619633	0.233333	0.478261	104	1000	0	0	36	16	0.444444					HLA_DQB1DRB1_19.unif
EUR	Croatian	Croatia / North-West, Zagreb	135	SGD	999	36.483	3.99395	29	45	0.271653	0.0500136	0.187464	0.370486	139	1000	0	0	61	21	0.344262					HLA_DQB1DRB1_21.unif
EUR	Czech	Czech Republic / Praha	103	SGD	1000	31.236	3.99628	24	39	0.361246	0.0692101	0.243243	0.500463	103	1000	0	0	21	10	0.47619					HLA_DQB1DRB1_CZEIVS-Czech.unif
EUR	French	France, North, Flanders-Picardie	234	SGD	651	34.032	4.58082	26	44	0.328709	0.0771962	0.190444	0.486071	234	1000	0	0	60	24	0.4					HLA_DQB1DRB1_61.unif
EUR	Greek	Greece / Attiki	96	SGD	1000	27.645	2.78293	23	33	0.353673	0.062522	0.241379	0.48	192	1000	0	0	40	15	0.375					HLA_DQB1DRB1_165.unif
EUR	Pomaki	Greeece/ North Xanthis	100	SGD	1000	18.124	1.66355	15	21	0.504559	0.0705685	0.380952	0.642962	100	1000	0	0	25	12	0.48					HLA_DQB1DRB1_164.unif
EUR	Sardes	Italy	80	SGD	1000	24.211	2.58789	19.975	29.025	0.395597	0.0652123	0.275862	0.526316	80	1000	0	0	29	15	0.517241					HLA_DQB1DRB1_46.unif
EUR	Italian	Italy / Bergame	97	SGD	1000	24.551	2.29492	20	30	0.461372	0.0749343	0.321429	0.608696	99	1000	0	0	33	18	0.545455					HLA_DQB1DRB1_45.unif
EUR	Polish	Poland	98	SGD	811	41.918	4.53716	33	51	0.176413	0.0358414	0.113636	0.25016	98	1000	0	0	66	14	0.212121					HLA_DQB1DRB1_156.unif
EUR	Slovenians	Slovenia / Ljubljana	100	SGD	1000	35.369	3.96365	28	43	0.28372	0.0541858	0.190476	0.392857	100	1000	0	0	54	17	0.314815					HLA_DQB1DRB1_SVNJER-Slovenian.unif
EUR	Spanish	Spain	99	SGD	1000	28.678	3.10708	23	35	0.336653	0.0601972	0.233333	0.476191	100	1000	0	0	43	16	0.372093					HLA_DQB1DRB1_104.unif
PAC	East Timorese	Indonesia / East Timor / Nusa Tenggara	79	RGD	1000	24.276	2.77119	19	29	0.217813	0.0595231	0.111111	0.333696	83	1000	0	0	30	10	0.333333					HLA_DQB1DRB1_USAERL-Nusa-Tenggara.unif
PAC	Papuan from New Guinea Highlands	Melanesia / New Guinea, Highlands	86	RGD	1000	18.14	1.7999	15	21.025	0.398872	0.0752546	0.263158	0.5625	87	1000	0	0	25	10	0.4					HLA_DQB1DRB1_USAERL-PNGHighlands.unif
PAC	Papuan from New Guinea Lowland	Melanesia / New Guinea, Lowlands, Wosera	75	RGD	1000	7.245	2.3174	3	11	0.338022	0.154091	0.181818	0.75	80	1000	0	0	12	3	0.25					HLA_DQB1DRB1_USAERL-PNGLowlandMV.unif
PAC	Filipino	Philippines / Manilla	94	SGD	1000	25.073	2.91173	20	31	0.30189	0.059067	0.2	0.434783	94	1000	0	0	35	14	0.4					HLA_DQB1DRB1_Bugawan-Filipino.unif

## Sheet: DQB1~B
					Simulated samples									Total sample
REG	Population	Pays	N	Demography	Number of PRS tests > 950	Number of haplotypes				Proportion of haplotypes in linkage desequilibrium				PRS test			Number of haplotypes	Number of haplotypes in significant linkage desequilibrium	Proportion of haplotypes in significant linkage desequilibrium
						Average	Standard deviation	0.025	0.975	Average	Standard deviation	0.025	0.975	PRS	p-value of PRS test	p-value of PRS test after corrrection
AFS	Kenyans	Kenya / different areas	143	SGD	1	47.213	5.71965	2.017	37	0.0442787	0.0272413	0	0.105334	0	1	1	108	5	0.0462963			dlHLA_BDQB1_CANLUO-Kenyan.txt
AFS	Shona	Zimbabwe / Mashonaland	226	SGD	0	40.267	4.26426	2.049	33	0.0523828	0.0340269	0	0.125	978	0.022	0.132	132	22	0.166667			dlHLA_BDQB1_USALOU-Shona.txt
AMN	Yupik	Alaska / South	252	RGD	289	18.353	3.16329	1.858	13	0.105688	0.0561948	0	0.230769	1000	0	0	51	7	0.137255			dlHLA_BDQB1_Leffel-Yupik.txt
AMN	Seri	Mexico / Isla Tiburon	33	RGD	1000	14.032	0.815869	2	12	0.143029	0.00859097	0.133333	0.166667	1000	0	0	16	3	0.1875			dlHLA_BDQB1_MEXGOR-Seri.txt
AMS	Guarani-Kaiowa	Brazil / Mato Grosso do Sul, Amambai, Limão Verde	144	RGD	568	24.246	2.88406	2.33	19	0.0981397	0.0421051	0.0322329	0.190476	1000	0	0	52	8	0.153846			dlHLA_BDQB1_BRAPTZ-Kaiowa.txt
AMS	Guarani-Nandewa	Brazil / Mato Grosso do Sul, Porto Lindo, Amambai,	53	RGD	1	30.738	2.95738	0.53	25	0.0175835	0.0213261	0	0.0689655	678	0.322	1	42	1	0.0238095			dlHLA_BDQB1_BRAPTZ-Nandewa.txt
AUS	Australian aborigines (Cape York)	Australia / Queensland / Cape York	100	RGD	329	28.142	3.98694	2.623	21	0.0963046	0.0470475	0.0285714	0.2	1000	0	0	54	13	0.240741			dlHLA_BDQB1_USAGAO-CapeYork.txt
AUS	Australian aborigines (Kimberley)	Australia / Western Australia / Kimberley	38	RGD	845	13.944	1.05735	1.68	12	0.121297	0.0442924	0	0.166667	999	0.001	0.007	17	2	0.117647			dlHLA_BDQB1_USAGAO-Kimberly.txt
EUR	Czech	Czech Republic / Praha	106	SGD	0	47.074	5.44281	2.275	38	0.0499424	0.0279443	0	0.113636	1000	0	0	103	12	0.116505			dlHLA_BDQB1_CZEIVS-Czech.txt
PAC	Papuans from New Guinea Lowland	Melanesia / New Guinea, Highlands	75	RGD	196	25.448	2.29926	1.456	21	0.0580205	0.0398585	0	0.142989	1000	0	0	40	6	0.15			dlHLA_BDQB1_USAERL-PNGHighlands.txt
PAC	Filipinos	Philippines / Manilla	94	SGD	3	41.342	4.37472	2.276	34	0.0563298	0.0297453	0	0.125	0	1	1	83	10	0.120482			dlHLA_BDQB1_Bugawan-Filipino.txt

## Sheet: DQA1~DRB1
					Simulated samples									Total sample
REG	Population	Pays	N	Demography	Number of PRS tests > 950	Number of haplotypes				Proportion of haplotypes in linkage desequilibrium				PRS test			Number of haplotypes	Number of haplotypes in significant linkage desequilibrium	Proportion of haplotypes in significant linkage desequilibrium
						Average	Standard deviation	0.025	0.975	Average	Standard deviation	0.025	0.975	PRS	p-value of PRS test	p-value of PRS test after corrrection
AFN	Morrocan	Morocco, Souss	98	RGD	1000	20.461	3.38141	14	28	0.286276	0.085359	0.142857	0.466667	1000	0	0	32	15	0.46875		tempoHLA_DQA1_CHESAN-Morocco
AFN	Egyptian copt	USA / Massachussets, Boston* (Egypt /Cairo & Alexandria)	40	SGD	1000	19.567	2.15781	15.975	24	0.373938	0.0605541	0.26087	0.5	1000	0	0	23	9	0.391304		tempoHLA_DQA1_Copts_12WS_221
AFS	Aka pygmy	Central African Republic	48	RGD	1000	19.095	2.69467	14	24.025	0.250638	0.059166	0.153846	0.384615	1000	0	0	26	6	0.230769		tempoHLA_DQA1_Aka_pygmies
AFS	Zulu	South Africa / Durban	88	SGD	930	25.952	3.87023	19	34	0.16604	0.0636231	0.0625	0.304431	1000	0	0	41	15	0.365854		tempoHLA_DQA1_ZAFHAM-Zulu
AFS	Shona	Zimbabwe / Mashonaland	229	SGD	898	22.753	3.30559	17	30	0.273772	0.0858864	0.125	0.470588	1000	0	0	46	20	0.434783		tempoHLA_DQA1_USALOU-Shona
AMN	Yupik	Alaska / South	58	RGD	1000	9.426	0.943087	8	11	0.602004	0.116923	0.4	0.875	1000	0	0	12	9	0.75		tempoHLA_DQA1_Leffel-Yupik
AMN	Lacandon	Mexico / Chiapas	162	RGD	999	8.568	1.63342	6	12	0.248441	0.112292	0.065	0.5	1000	0	0	12	6	0.5		tempoHLA_DQA1_MEXGOR-Lacandon
AMN	Seri	Mexico / Hermosillo, Pitiquito, Altar	83	RGD	1000	3.674	0.72128	3	5	0.661833	0.182175	0.4	1	1000	0	0	6	4	0.666667		tempoHLA_DQA1_57
AMN	Seri	Mexico / Isla Tiburon	33	RGD	1000	3.901	0.302143	3	4	0.516667	0.0516656	0.5	0.666667	1000	0	0	5	3	0.6		tempoHLA_DQA1_MEXGOR-Seri
AMN	Mexican	Mexico / Mexico City	204	SGD	712	27.203	4.21753	20	37	0.209569	0.0715516	0.0909091	0.368421	1000	0	0	60	27	0.45		tempoHLA_DQA1_MEXGOR-Mestiso
AMN	Mixe	Mexico / Oaxaca	45	RGD	774	12.348	1.59167	9	15	0.240393	0.0589595	0.133333	0.375	1000	0	0	16	4	0.25		tempoHLA_DQA1_209
AMN	Zapotec	Mexico / Oaxaca	78	RGD	1000	16.388	2.54754	11	21	0.287701	0.0863674	0.15	0.466667	1000	0	0	21	10	0.47619		tempoHLA_DQA1_210
AMN	Mixteca Alta	Mexico / Oaxaca	99	RGD	987	16.103	2.58981	12	22	0.268566	0.0780102	0.133125	0.416964	1000	0	0	24	9	0.375		tempoHLA_DQA1_211
AMN	Canoncito	USA / Arizona, Grand Canyon	40	RGD	1000	8.489	1.3121	6	11	0.194711	0.0864711	0.0909091	0.375	1000	0	0	10	4	0.4		tempoHLA_DQA1_USAERL-Canoncito-a
AMN	Zuni	USA / New Mexico	50	SGD	1000	9.326	1.02312	7	11	0.318279	0.0924195	0.153846	0.5	1000	0	0	11	6	0.545455		tempoHLA_DQA1_USAERL-zuni-a
AMN	Sioux	USA / South Dakota	96	RGD	929	18.476	2.88474	13	24	0.227005	0.0853461	0.0909091	0.428571	1000	0	0	29	12	0.413793		tempoHLA_DQA1_USAERL-sioux-a
AMS	Guarani	Brazil / South, Parana	32	RGD	1000	7.987	0.571977	7	10	0.427781	0.0629968	0.375	0.5	1000	0	0	9	4	0.444444		tempoHLA_DQA1_8
AMS	Ticuna	Brazil / Tabatinga	49	RGD	1000	7.496	0.850122	6	9	0.33963	0.0999258	0.222222	0.571429	1000	0	0	9	6	0.666667		tempoHLA_DQA1_USAERL-Ticuna-a
AMS	Yanomamo	Venezuela / Amazonas	55	RGD	999	12.382	2.33056	8	16	0.321764	0.124013	0.125	0.625	1000	0	0	18	7	0.388889		tempoHLA_DQA1_USAERL-Yanomamo-a
ANE	Halkh	Mongolia / Oulan-Bator	40	SGD	16	38.777	3.4764	32	46	0.124641	0.0352822	0.0681818	0.2	948	0.052	0.052	46	10	0.217391		tempoHLA_DQA1_184
ANE	Hoton	Mongolia / Uvs Aimag	83	RGD	737	29.999	3.9154	23	38	0.183437	0.0567113	0.0857143	0.307692	1000	0	0	49	17	0.346939		tempoHLA_DQA1_112
AUS	Australian aborigines (Cape York)	Australia / Queensland / Cape York	99	RGD	1000	17.573	3.06432	12	24	0.323348	0.0972606	0.157895	0.533462	1000	0	0	26	13	0.5		tempoHLA_DQA1_USAGAO-Cape_York
AUS	Australian aborigines (Kimberley)	Australia / Western Australia / Kimberley	41	RGD	1000	11.97	2.09033	9	15	0.447044	0.103836	0.285714	0.666667	1000	0	0	16	7	0.4375		tempoHLA_DQA1_USAGAO-Kimberly
EUR	Croatian	Croatia / Krk	104	SGD	997	19.678	3.19037	14	27	0.32802	0.082592	0.185185	0.5	1000	0	0	32	13	0.40625		tempoHLA_DQA1_19
EUR	Czech Gypsies	Czech Republic	33	SGD	1000	20.253	1.80229	16	23	0.319737	0.0475278	0.238095	0.4375	1000	0	0	22	8	0.363636		tempoHLA_DQA1_23
EUR	Czech	Czech Republic / Praha	103	SGD	937	22.229	3.53455	16	30	0.315725	0.0856863	0.178455	0.5	1000	0	0	40	17	0.425		tempoHLA_DQA1_CZEIVS-Czech
EUR	Greek	Greece / Attiki	96	SGD	856	22.175	3.45924	16	30	0.266365	0.0858594	0.117591	0.444444	1000	0	0	39	15	0.384615		tempoHLA_DQA1_165
EUR	Pomaki	Greeece/ North Xanthis	100	SGD	1000	13.734	1.77268	11	17.025	0.455039	0.11188	0.25	0.666667	1000	0	0	21	12	0.571429		tempoHLA_DQA1_164
EUR	Sardes	Italy	80	SGD	999	16.305	2.11529	13	21	0.411019	0.10544	0.214192	0.615909	1000	0	0	22	13	0.590909		tempoHLA_DQA1_46
EUR	Italian	Italy / Bergame	99	SGD	959	20.201	2.8574	15	27	0.293915	0.0852663	0.136364	0.470588	1000	0	0	31	16	0.516129		tempoHLA_DQA1_45
EUR	Polish	Poland	98	SGD	690	30.336	4.7345	22	40	0.1804	0.0494987	0.0975413	0.291667	1000	0	0	56	13	0.232143		tempoHLA_DQA1_156
EUR	Slovenians	Slovenia / Ljubljana	100	SGD	980	23.805	3.74072	17	31	0.302463	0.0774667	0.172414	0.473684	1000	0	0	42	16	0.380952		tempoHLA_DQA1_SVNJER-Slovenian
EUR	Spanish	Spain	100	SGD	1000	19.539	2.41668	15	25	0.364804	0.0753717	0.227147	0.533333	1000	0	0	32	15	0.46875		tempoHLA_DQA1_104
EUR	Spanish	Spain	69	SGD	642	26.306	3.5135	20	33	0.263589	0.0670222	0.151515	0.409091	1000	0	0	40	14	0.35		tempoHLA_DQA1_82
PAC	East_Timorese	Indonesia / East Timor / Nusa Tenggara	79	RGD	857	16.587	2.47963	12	22	0.121818	0.0548201	0.0476191	0.235294	1000	0	0	23	9	0.391304		tempoHLA_DQA1_USAERL-Nusa-Tenggara
PAC	Molucca	Indonesia / Moluccas	39	RGD	1000	12.275	1.11563	10	15	0.301428	0.0639325	0.181818	0.416667	1000	0	0	14	6	0.428571		tempoHLA_DQA1_USAERL-Moluccas
PAC	Papuans from New Guinea Highlands	Melanesia / New Guinea, Highlands	86	RGD	1000	15.336	2.31224	11	20	0.335968	0.100293	0.176471	0.571429	1000	0	0	27	10	0.37037		tempoHLA_DQA1_USAERL-PNG_Highlands

## Sheet: DRB1~B
					Simulated sample									Total sample
REG	Population	Country / region	N	Demography	Number of PRS tests > 950	Number of haplotypes				Proportion of haplotypes in linkage desequilibrium				PRS test			Number of haplotypes	Number of haplotypes in significant linkage desequilibrium	Proportion of haplotypes in significant linkage desequilibrium
						Average	Standard deviation	0.025	0.975	Average	Standard deviation	0.025	0.975	PRS	p-value of PRS test	p-value of PRS test after corrrection
AFN	Metalsa	Morocco / Nador	68	RGD	0	53.076	6.22278	42	65	0.0512935	0.0224338	0.015873	0.102041	0	1	1	91	8	0.0879121					dlHLA_BDRB1_ITAADO-Metalsa.txt
AFN	Chaouya	Morocco / Settat	68	RGD	0	63.015	6.87852	49.975	77	0.0207245	0.0154837	0	0.0526551	0	1	1	104	8	0.0769231					dlHLA_BDRB1_ITAADO-Chaouya.txt
AFS	Dogon	Mali / Bandiagara	138	SGD	0	45.232	5.79014	35	58	0.0507817	0.0281147	0	0.111111	998	0.002	0.05	112	19	0.169643					dlHLA_BDRB1_USAMFV-Mali.txt
AFS	Shona	Zimbabwe / Mashonaland	226	SGD	0	54.315	6.73343	42	69	0.0314557	0.0241305	0	0.0851064	0	1	1	176	32	0.181818					dlHLA_BDRB1_USALOU-Shona.txt
AMN	Yupik	Alaska / South	252	RGD	141	26.063	4.13886	19	35	0.158225	0.0656842	0.0487515	0.304348	1000	0	0	80	17	0.2125					dlHLA_BDRB1_Leffel-Yupik.txt
AMN	Seri	Mexico / Isla Tiburon	33	RGD	927	13.363	0.633745	12	14	0.150084	0.00758344	0.142857	0.166667	997	0.003	0.072	15	3	0.2					dlHLA_BDRB1_MEXGOR-Seri.txt
AMS	Guarani-Kaiowa	Brazil / Mato Grosso do Sul, Amambai, Limão Verde	144	RGD	102	28.614	3.71656	22	36	0.159139	0.0533614	0.0625	0.269231	1000	0	0	68	14	0.205882					dlHLA_BDRB1_BRAPTZ-Kaiowa.txt
AMS	Guarani-Nandewa	Brazil / Mato Grosso do Sul, Porto Lindo, Amambai,	50	RGD	0	42.143	4.69346	33	52	0.0480658	0.0248932	0	0.102564	0	1	1	59	7	0.118644					dlHLA_BDRB1_BRAPTZ-Nandewa.txt
ANE	Korean	Korea / Seoul	200	SGD	0	51.077	6.86354	39	66	0.0561243	0.0323328	0	0.128205	1000	0	0	152	28	0.184211					dlHLA_BDRB1_KORPMH-Korean.txt
ANE	Tuvan	Russia / Novosibirsk-Kyzyl	180	SGD	0	57.408	7.55159	44	73	0.0450852	0.0268965	0	0.104167	0	1	1	167	30	0.179641					dlHLA_BDRB1_USAERL-Tuva.txt
ASE	Hakka	Taiwan / Hsinchu, Pintung	55	SGD	0	51.566	5.63217	41	63	0.0417544	0.0234731	0	0.0943621	0	1	1	75	6	0.08					dlHLA_BDRB1_TWNLIN-Hakka.txt
ASE	Bunun	Taiwan / Hsin-I, Taitung	101	RGD	920	20.058	2.32595	16	25	0.249474	0.0687267	0.130299	0.4	1000	0	0	33	10	0.30303					dlHLA_BDRB1_TWNLIN-Bunun.txt
ASE	Toroko	Taiwan / Hsiulin	55	RGD	398	19.942	1.99615	16	24	0.211507	0.0631329	0.0952381	0.333333	1000	0	0	24	8	0.333333					dlHLA_BDRB1_TWNLIN-Toroko.txt
ASE	Ami	Taiwan / Hualien, Taitung	98	RGD	985	14.971	2.38576	10.975	20	0.162246	0.0640006	0.0588235	0.307692	1000	0	0	25	8	0.32					dlHLA_BDRB1_TWNLIN-Ami.txt
ASE	Paiwan	Taiwan / Lai-I	51	RGD	761	18.364	2.47338	14	23	0.205443	0.0703829	0.0909091	0.357143	1000	0	0	24	8	0.333333					dlHLA_BDRB1_TWNLIN-Paiwan.txt
ASE	Yami (Tao)	Taiwan / Lan-Yu	50	RGD	1000	11.075	1.40903	9	14	0.363386	0.0850623	0.230769	0.555556	1000	0	0	14	7	0.5					dlHLA_BDRB1_TWNLIN-Yami.txt
ASE	Puyuma	Taiwan / Peinan	50	RGD	419	25.358	2.41323	21	31	0.193539	0.056273	0.0966986	0.318182	1000	0	0	32	9	0.28125					dlHLA_BDRB1_TWNLIN-Puyuma.txt
ASE	Pazeh	Taiwan / Puli, Liyutan, Fengyuan	55	RGD	0	35.979	4.08672	29	45	0.110076	0.0414878	0.0444444	0.205882	0	1	1	50	9	0.18					dlHLA_BDRB1_TWNLIN-Pazeh.txt
ASE	Minnan	Taiwan / Taipei	102	SGD	0	46.966	5.8586	36	59	0.0504933	0.028242	0	0.113636	0	1	1	105	10	0.0952381					dlHLA_BDRB1_TWNLIN-Minnan.txt
ASE	Siraya	Taiwan / Tanei, Tsochen	51	RGD	0	38.616	4.30361	30.975	48	0.101256	0.0367889	0.0434551	0.18196	0	1	1	51	10	0.196078					dlHLA_BDRB1_TWNLIN-Siraya.txt
ASE	Tsou	Taiwan / Tapang	51	RGD	999	18.847	2.10048	15	23	0.253209	0.0686564	0.136364	0.4	1000	0	0	25	10	0.4					dlHLA_BDRB1_TWNLIN-Tsou.txt
ASE	Saisiat	Taiwan / Wufen, Nanchuang	51	RGD	59	15.543	1.71146	12	19	0.0643399	0.0506116	0	0.166912	976	0.024	0.48	21	4	0.190476					dlHLA_BDRB1_TWNLIN-Saisiat.txt
ASE	Atayal	Taiwan / Wulai, Chenshih, Wufen	106	RGD	424	19.477	2.28181	15	24	0.215595	0.071891	0.0908103	0.375	1000	0	0	34	11	0.323529					dlHLA_BDRB1_TWNLIN-Atayal.txt
ASE	Rukai	Taiwan / Wutai	50	RGD	704	19.18	1.82234	16	23	0.194774	0.0634245	0.0909091	0.333333	1000	0	0	25	8	0.32					dlHLA_BDRB1_TWNLIN-Rukai.txt
ASE	Thao	Taiwan / Yuchih	30	RGD	1000	20.598	0.735484	19.925	21	0.195397	0.0274802	0.142857	0.25125	999	0.001	0.026	22	5	0.227273					dlHLA_BDRB1_TWNLIN-Thao.txt
ASO	South Indian	India / Andhra Pradesh, Golla	104	SGD	0	45.098	5.73527	35	57	0.0768948	0.030806	0.0212655	0.142857	0	1	1	91	14	0.153846					dlHLA_BDRB1_USAERL-Golla.txt
ASO	Russian and Polish Jews (Ashkenazes)	Israel	40	SGD	0	45.004	4.15539	36	53	0.0845754	0.0274188	0.0392157	0.142944	0	1	1	56	8	0.142857					dlHLA_BDRB1_116.txt
ASO	Moroccan Jews (non-Ashkenazes)	Israel	40	SGD	0	45.426	4.96338	36	55.025	0.0875487	0.0284982	0.0377359	0.146341	0	1	1	54	6	0.111111					dlHLA_BDRB1_117.txt
ASO	Libyan Jews (non-Ashkenazes)	Israel	40	SGD	0	38.825	3.52772	32	46	0.102513	0.0322954	0.0476191	0.176471	0	1	1	45	7	0.155556					dlHLA_BDRB1_153.txt
AUS	Australian aborigine (Cape York)	Australia / Queensland / Cape York	100	RGD	0	33.654	4.817	25	44	0.067894	0.0408462	0	0.16129	994	0.006	0.138	65	12	0.184615					dlHLA_BDRB1_USAGAO-CapeYork.txt
AUS	Australian aborigine (Kimberley)	Australia / Western Australia / Kimberley	38	RGD	283	21.199	2.05758	17	25	0.138874	0.0356837	0.0833333	0.210526	978	0.022	0.462	23	4	0.173913					dlHLA_BDRB1_USAGAO-Kimberly.txt
AUT	Brazilian (African or European descent)	Brazil / Ribeirao Preto	69	SGD	0	82.492	7.62313	68	98	0.00529188	0.00854617	0	0.0277778	0	1	1	158	5	0.0316456					dlHLA_BDRB1_BRADON-Brazillian.txt
EUR	Czech	Czech Republic / Praha	106	SGD	0	58.53	7.46196	45	74	0.0380811	0.0217967	0	0.0851064	0	1	1	127	13	0.102362					dlHLA_BDRB1_CZEIVS-Czech.txt
EUR	Irish from Northern Ireland	Northern Ireland	1000	SGD	0	39.54	5.77267	29.975	52	0.081271	0.0337378	0.0232558	0.160032	1000	0	0	301	58	0.192691					dlHLA_BDRB1_ukimidnireland.txt
PAC	Papuan from New Guinea Highlands	Melanesia / New Guinea, Highlands	75	RGD	1	29.995	3.47232	24	37.025	0.0715708	0.0412781	0	0.16	660	0.34	1	50	11	0.22					dlHLA_BDRB1_USAERL-PNGHighlands.txt
PAC	Ivatan	Philippines / Batan Island, Baso	50	SGD	63	28.55	3.17263	22	35	0.103386	0.0432586	0.030303	0.2	994	0.006	0.138	41	9	0.219512					dlHLA_BDRB1_TWNLIN-Ivatan.txt
PAC	Filipino	Philippines / Manilla	94	SGD	0	41.884	5.28379	33	53.025	0.0379317	0.0262362	0	0.0967939	0	1	1	87	10	0.114943					dlHLA_BDRB1_Bugawan-Filipino.txt

## Sheet: DRB1~C
					Simulated samples									Total samples
REG	Population	Pays	N	Demography	Number of PRS tests > 950	Number of haplotypes				Proportion of haplotypes in linkage desequilibrium				PRS test			Number of haplotypes	Number of haplotypes in significant linkage desequilibrium	Proportion of haplotypes in significant linkage desequilibrium
						Average	Standard deviation	0.025	0.975	Average	Standard deviation	0.025	0.975	PRS	p-value of PRS test	p-value of PRS test after corrrection
AFS	Dogon	Mali / Bandiagara	129	SGD	0	34.948	3.95284	28	44	0.0719121	0.0365304	0	0.148232	1000	0	0	82	13	0.158537			propHLA_CwDRB1_USAMFV-Mali.txt
AFS	Shona	Zimbabwe / Mashonaland	226	SGD	0	45.987	5.59608	36	58	0.0498939	0.0301393	0	0.119048	998	0.002	0.028	146	22	0.150685			propHLA_CwDRB1_USALOU-Shona.txt
AMN	Yupik	Alaska / South	149	RGD	4	25.894	3.67563	19.975	33.025	0.108949	0.0553698	0.0322329	0.238095	1000	0	0	58	14	0.241379			propHLA_CwDRB1_Leffel-Yupik.txt
AMS	Guarani-Kaiowa	Brazil / Mato Grosso do Sul, Amambai, Limão Verde	143	RGD	604	15.712	1.94701	12	19.025	0.237507	0.0877227	0.0992857	0.416667	1000	0	0	27	8	0.296296			propHLA_CwDRB1_BRAPTZ-Kaiowa.txt
AMS	Guarani-Nandewa	Brazil / Mato Grosso do Sul, Porto Lindo, Amambai,	52	RGD	0	22.259	2.32149	18	27	0.101855	0.0471694	0.037037	0.2	306	0.694	1	29	5	0.172414			propHLA_CwDRB1_BRAPTZ-Nandewa.txt
ANE	Korean	Korea / Seoul	200	SGD	0	42.551	5.20658	33	54	0.0790882	0.0388498	0.02	0.162178	1000	0	0	119	26	0.218487			propHLA_CwDRB1_KORPMH-Korean.txt
ANE	Tuva	Russia / Novosibirsk-Kyzyl	174	SGD	0	51.33	6.53328	39	65	0.0521884	0.0288518	0	0.119048	0	1	1	146	30	0.205479			propHLA_CwDRB1_USAERL-Tuva.txt
ASE	Malay	Malay Peninsula	107	SGD	0	33.885	1.85829	30	37	0.041231	0.0198684	0	0.0882353	0	1	1	36	1	0.0277778			propHLA_CwDRB1_USAERL-Malay.txt
ASE	Hakka	Taiwan / Hsinchu, Pintung	55	SGD	0	38.673	4.18445	31	47	0.0764904	0.0313109	0.0227273	0.135135	0	1	1	54	6	0.111111			propHLA_CwDRB1_TWNLIN-Hakka.txt
ASE	Bunun	Taiwan / Hsin-I, Taitung	101	RGD	927	20.017	2.27901	16	24	0.250891	0.0668377	0.130435	0.389167	1000	0	0	33	11	0.333333			propHLA_CwDRB1_TWNLIN-Bunun.txt
ASE	Toroko	Taiwan / Hsiulin	55	RGD	479	20.104	1.76417	17	24	0.180701	0.0589727	0.0833333	0.3	1000	0	0	27	5	0.185185			propHLA_CwDRB1_TWNLIN-Toroko.txt
ASE	Ami	Taiwan / Hualien, Taitung	98	RGD	936	16.33	2.1217	13	21	0.161198	0.0623112	0.0587418	0.307692	1000	0	0	26	9	0.346154			propHLA_CwDRB1_TWNLIN-Ami.txt
ASE	Paiwan	Taiwan / Lai-I	51	RGD	247	18.102	1.66865	15	21	0.143981	0.0619482	0.0476191	0.277778	997	0.003	0.036	24	6	0.25			propHLA_CwDRB1_TWNLIN-Paiwan.txt
ASE	Yami (Tao)	Taiwan / Lan-Yu	50	RGD	1000	11.578	1.48934	9	15	0.374159	0.0989583	0.2	0.556667	1000	0	0	13	7	0.538462			propHLA_CwDRB1_TWNLIN-Yami.txt
ASE	Puyuma	Taiwan / Peinan	50	RGD	304	23.661	2.37902	19	28	0.13987	0.0580906	0.04	0.263158	1000	0	0	30	8	0.266667			propHLA_CwDRB1_TWNLIN-Puyuma.txt
ASE	Pazeh	Taiwan / Puli, Liyutan, Fengyuan	55	RGD	75	31.818	3.40124	26	38	0.143552	0.049262	0.0587815	0.25	998	0.002	0.028	47	11	0.234043			propHLA_CwDRB1_TWNLIN-Pazeh.txt
ASE	Minnan	Taiwan / Taipei	102	SGD	0	38.544	4.96132	30	49	0.0777738	0.039583	0.0177273	0.166667	888	0.112	1	82	13	0.158537			propHLA_CwDRB1_TWNLIN-Minnan.txt
ASE	Siraya	Taiwan / Tanei, Tsochen	51	RGD	6	34.628	3.36049	29	42	0.115458	0.0421406	0.0464852	0.205882	933	0.067	0.737	48	11	0.229167			propHLA_CwDRB1_TWNLIN-Siraya.txt
ASE	Tsou	Taiwan / Tapang	51	RGD	990	20.042	2.04803	16	24	0.208258	0.0598781	0.0952381	0.333333	1000	0	0	26	8	0.307692			propHLA_CwDRB1_TWNLIN-Tsou.txt
ASE	Saisiat	Taiwan / Wufen, Nanchuang	51	RGD	12	15.437	1.86427	12	19	0.0613774	0.0520209	0	0.166667	867	0.133	1	20	2	0.1			propHLA_CwDRB1_TWNLIN-Saisiat.txt
ASE	Atayal	Taiwan / Wulai, Chenshih, Wufen	106	RGD	735	19.829	2.07703	16	24	0.262757	0.071328	0.130435	0.411765	1000	0	0	34	12	0.352941			propHLA_CwDRB1_TWNLIN-Atayal.txt
ASE	Rukai	Taiwan / Wutai	50	RGD	452	16.576	1.48608	14	19	0.180443	0.0686655	0.0555556	0.333333	1000	0	0	23	5	0.217391			propHLA_CwDRB1_TWNLIN-Rukai.txt
ASE	Thao	Taiwan / Yuchih	30	RGD	1000	17.701	0.458049	17	18	0.261768	0.0317743	0.176471	0.294118	1000	0	0	19	7	0.368421			propHLA_CwDRB1_TWNLIN-Thao.txt
AUS	Australian aborigines (Cape York)	Australia / Queensland / Cape York	89	RGD	3	30.85	4.1882	23	39	0.0921172	0.0487468	0	0.192339	1000	0	0	54	13	0.240741			propHLA_CwDRB1_USAGAO-CapeYork.txt
AUT	Brazilian (African or European descent)	Brazil / Ribeirao Preto	106	SGD	0	67.853	7.49904	54	83	0.0103061	0.0126073	0	0.0377359	0	1	1	158	9	0.056962			propHLA_CwDRB1_BRADON-Brazillian.txt
EUR	Czech	Czech Republic / Praha	105	SGD	0	50.21	6.52583	39	63	0.0528088	0.0258008	0.015619	0.113653	0	1	1	108	14	0.12963			propHLA_CwDRB1_CZEIVS-Czech.txt
EUR	Irish from Northern Ireland	Northern Ireland / all regions	1000	SGD	10	35.267	4.80466	27	45	0.0951733	0.0375444	0.027027	0.172649	1000	0	0	233	45	0.193133			propHLA_CwDRB1_ukimidnireland.txt
PAC	Ivatan	Philippines	50	SGD	317	24.493	3.22372	18	30	0.132828	0.0590178	0.037004	0.263158	999	0.001	0.015	33	8	0.242424			propHLA_CwDRB1_TWNLIN-Ivatan.txt
PAC	Filipino	Philippines / Batan Island, Baso	94	SGD	0	31.045	4.08995	23.975	40	0.0529671	0.0361624	0	0.137931	0	1	1	63	11	0.174603			propHLA_CwDRB1_Bugawan-Filipino.txt

## Sheet: B~C
					Simulated samples										Total sample
REG	Population	Country / region	N	Demography	Number of PRS tests > 950	Number of haplotypes					Proportion of haplotypes in linkage desequilibrium				PRS test			Number of haplotypes	Number of haplotypes in significant linkage desequilibrium	Proportion of haplotypes in significant linkage desequilibrium
						Average	Standard deviation	0.025	0.975	Median	Average	Standard deviation	0.025	0.975	PRS	p-value of PRS test	p-value of PRS test after corrrection
AFS	Kenyan	Kenya / different areas	143	SGD	15	52.8	5.27255	43	64	52	0.193959	0.0383549	0.128988	0.276658	0	1	1	79	22	0.278481					propHLA_BCw_CANLUO-Kenyan.txt
AFS	Kenyan Lowlander (Luo)	Kenya / Kanyawegi	265	SGD	413	43.211	4.33743	35.975	53	43	0.235396	0.0475686	0.148936	0.341479	1000	0	0	88	40	0.454545					propHLA_BCw_USAMFV-Kenyan-Lowlander.txt
AFS	Kenyan Highlander (Nandi)	Kenya / Kipsamoite	240	SGD	284	42.492	4.19685	35	51	42	0.259695	0.0512607	0.166667	0.358974	1000	0	0	71	37	0.521127					propHLA_BCw_USAMFV-Kenyan-Highlander.txt
AFS	Dogon	Mali / Bandiagara	138	SGD	845	32.865	3.59161	26	40	33	0.258027	0.0477431	0.17063	0.357143	1000	0	0	52	17	0.326923					propHLA_BCw_USAMFV-Mali.txt
AFS	Zulu	South Africa / Durban	201	SGD	996	40.273	4.35815	32	49	40	0.277928	0.0539819	0.181773	0.4	1000	0	0	59	21	0.355932					propHLA_BCw_ZAFHAM-Zulu.txt
AFS	Shona	Zimbabwe / Mashonaland	226	SGD	878	42.133	4.73579	34	52	42	0.269069	0.0522609	0.18	0.384615	1000	0	0	86	30	0.348837					propHLA_BCw_USALOU-Shona.txt
AMN	Yupik	Alaska / South	252	RGD	1000	21.084	3.27928	15	28	21	0.285696	0.0691197	0.166532	0.428571	1000	0	0	36	12	0.333333					propHLA_BCw_Leffel-Yupik.txt
AMN	Native American	USA (American Red Cross)	234	RGD	54	49.307	5.46229	39.975	61	49	0.202443	0.0447994	0.125	0.297926	1000	0	0	100	35	0.35					propHLA_BCw_MFV-NativeAmerican.txt
AMS	Guarani-Kaiowa	Brazil / Mato Grosso do Sul, Amambai, Limão Verde	144	RGD	1000	27.662	3.60344	22	36	27	0.324035	0.0552383	0.228571	0.434783	1000	0	0	45	17	0.377778					propHLA_BCw_BRAPTZ-Kaiowa.txt
AMS	Bari	Venezuela / Saimadodyi & Campo Rosario	82	RGD	1000	17.839	1.86025	14	21	18	0.245148	0.0570229	0.142857	0.375	1000	0	0	24	7	0.291667					propHLA_BCw_VENLAY-Bari.txt
ANE	Korean	Korea / Seoul	200	SGD	631	40.985	3.71626	34.975	49	41	0.305346	0.055178	0.204545	0.416776	1000	0	0	73	31	0.424658					propHLA_BCw_KORPMH-Korean.txt
ANE	Tuvan	Russia / Novosibirsk-Kyzyl	180	SGD	24	51.333	5.58922	41	62.025	51	0.231657	0.0472941	0.147541	0.341463	1000	0	0	92	30	0.326087					propHLA_BCw_USAERL-Tuva.txt
ASE	Chinese	China / South, Canton region	282	SGD	575	41.396	4.9327	33	51	41	0.200641	0.0475628	0.119013	0.30303	1000	0	0	98	34	0.346939					propHLA_BCw_usatrachinese.txt
ASE	Okinawan	Hawai / Honolulu* (Okinawa)	104	SGD	1000	33.131	2.99714	27.975	39	33	0.303424	0.0499899	0.216114	0.407567	1000	0	0	47	16	0.340426					propHLA_BCw_USAPAK-Okinawa.txt
ASE	Malay	Malay Peninsula	101	SGD	586	46.59	4.52309	37.975	55	47	0.227062	0.0387038	0.16	0.317235	1000	0	0	68	18	0.264706					propHLA_BCw_USAERL-Malay.txt
ASE	Hakka	Taiwan / Hsinchu, Pintung	55	SGD	269	35.384	1.42498	33	38	35	0.275019	0.0310719	0.216216	0.333333	0	1	1	38	12	0.315789					propHLA_BCw_TWNLIN-Hakka.txt
ASE	Bunun	Taiwan / Hsin-I, Taitung	101	RGD	1000	11.465	1.13493	10	14	11	0.621053	0.0894786	0.461539	0.8	1000	0	0	14	9	0.642857					propHLA_BCw_TWNLIN-Bunun.txt
ASE	Toroko	Taiwan / Hsiulin	55	RGD	1000	9.839	0.638347	9	11	10	0.408358	0.0281858	0.363636	0.444444	1000	0	0	11	5	0.454545					propHLA_BCw_TWNLIN-Toroko.txt
ASE	Ami	Taiwan / Hualien, Taitung	98	RGD	1000	10.313	1.22904	8	13	10	0.545836	0.0937404	0.384615	0.75	1000	0	0	13	8	0.615385					propHLA_BCw_TWNLIN-Ami.txt
ASE	Paiwan	Taiwan / Lai-I	51	RGD	1000	15.855	0.462806	15	17	16	0.315631	0.00937845	0.294118	0.333333	1000	0	0	17	6	0.352941					propHLA_BCw_TWNLIN-Paiwan.txt
ASE	Pazeh	Taiwan / Puli, Liyutan, Fengyuan	55	RGD	1000	30.131	1.05116	28	32	30	0.254845	0.0203792	0.21875	0.285714	1000	0	0	33	9	0.272727					propHLA_BCw_TWNLIN-Pazeh.txt
ASE	Minnan	Taiwan / Taipei	102	SGD	808	42.703	4.77657	34	53	43	0.184522	0.0417891	0.113208	0.28125	1000	0	0	64	15	0.234375					propHLA_BCw_TWNLIN-Minnan.txt
ASE	Siraya	Taiwan / Tanei, Tsochen	51	SGD	1000	33.649	0.584928	33	34	34	0.317254	0.0169734	0.277778	0.333333	1000	0	0	35	12	0.342857					propHLA_BCw_TWNLIN-Siraya.txt
ASE	Tsou	Taiwan / Tapang	51	RGD	1000	12.923	0.266725	12	13	13	0.553532	0.0286746	0.538462	0.615385	1000	0	0	14	8	0.571429					propHLA_BCw_TWNLIN-Tsou.txt
ASE	Saisiat	Taiwan / Wufen, Nanchuang	51	RGD	1000	12.863	0.344019	12	13	13	0.306667	0.0209421	0.230769	0.333333	1000	0	0	14	5	0.357143					propHLA_BCw_TWNLIN-Saisiat.txt
ASE	Atayal	Taiwan / Wulai, Chenshih, Wufen	106	RGD	1000	13.249	1.22984	11	16	13	0.526318	0.0822236	0.384615	0.7	1000	0	0	17	10	0.588235					propHLA_BCw_TWNLIN-Atayal.txt
ASE	Thai	Thaïland	99	SGD	505	40.007	3.31511	34	47	40	0.272102	0.0478238	0.181773	0.368421	1000	0	0	55	18	0.327273					propHLA_BCw_USAERL-Thai.txt
ASO	Georgian	Georgia / Tbilisi	107	SGD	1	58.111	5.46503	48	69	58	0.170757	0.0355913	0.107692	0.245724	0	1	1	83	22	0.26506					propHLA_BCw_CZEIVS-Georgian.txt
ASO	Indian from New Dehli	India / New Delhi	66	SGD	2	42.234	2.06046	38	46	42	0.261289	0.02286	0.217391	0.307692	0	1	1	45	13	0.288889					propHLA_BCw_USAERL-NewDelhi.txt
ASO	Druze	Israel	100	SGD	12	52.638	4.59827	44	62	53	0.226019	0.04212	0.152479	0.318206	0	1	1	76	23	0.302632					propHLA_BCw_ISRBRA-Druze.txt
ASO	Israelian Jew	Israel	109	SGD	0	87.904	6.12783	76	100	88	0.056333	0.0155371	0.0299926	0.0864332	0	1	1	109	9	0.0825688					propHLA_BCw_ISRGAZ-Jewish.txt
AUS	Australian aborigine (Groote Eylandt)	Australia / Northern Territory / Groote-Eylandt	75	RGD	1000	22.285	3.0902	16	28	22	0.242913	0.0432309	0.178571	0.350073	1000	0	0	29	7	0.241379					propHLA_BCw_USAGAO-GrooteEylandt.txt
AUS	Australian aborigine (Yuendumu)	Australia / Northern Territory / Yuendumu	193	RGD	1000	13.836	1.79062	11	17	14	0.460392	0.0931242	0.294118	0.636364	1000	0	0	21	10	0.47619					propHLA_BCw_USAGAO-Yuendumu.txt
AUS	Australian aborigine (Cape York)	Australia / Queensland / Cape York	100	RGD	1000	27.205	3.52781	20	34	27	0.317932	0.0695852	0.199839	0.476191	1000	0	0	37	14	0.378378					propHLA_BCw_USAGAO-CapeYork.txt
AUT	Brazilian (African or European descent)	Brazil / Ribeirao Preto	69	SGD	0	119.227	7.17209	105	134	119	0.0259451	0.00993087	0.00787402	0.0454545	0	1	1	150	6	0.04					propHLA_BCw_BRADON-Brazillian.txt
AUT	North american (African descent)	USA (American Red Cross)	251	SGD	58	50.893	5.28787	41	62	50	0.197553	0.0437162	0.122405	0.292719	1000	0	0	108	41	0.37963					propHLA_BCw_MFV-Black.txt
AUT	North american (European descent)	USA (American Red Cross)	287	SGD	520	43.487	5.08623	34	53.025	43	0.215951	0.0492993	0.133302	0.317073	1000	0	0	102	36	0.352941					propHLA_BCw_MFV-Caucasian.txt
AUT	North american (Spanish descent)	USA (American Red Cross)	240	SGD	0	63.775	6.52464	51	77	64	0.145359	0.0352057	0.0821918	0.218236	1000	0	0	134	43	0.320896					propHLA_BCw_MFV-Hispanic.txt
AUT	North american (Asian descent)	USA (American Red Cross)	396	SGD	21	54.533	6.05339	43	67	54	0.178287	0.0435957	0.107143	0.272727	1000	0	0	154	50	0.324675					propHLA_BCw_MFV-Oriental.txt
EUR	Czech	Czech Republic / Praha	106	SGD	192	47.683	4.22355	40	57	47	0.232198	0.0443205	0.153804	0.325581	1000	0	0	67	24	0.358209					propHLA_BCw_CZEIVS-Czech.txt
EUR	Finnish	Finland	90	SGD	1000	33.84	2.91632	28	40	34	0.273203	0.0505578	0.189189	0.387097	1000	0	0	45	17	0.377778					propHLA_BCw_FINLOK-Finnish.txt
EUR	Irish from Northern Ireland	Northern Ireland	1000	SGD	999	30.5	4.02271	24	39	30	0.292312	0.0695801	0.179487	0.444444	1000	0	0	103	40	0.38835					propHLA_BCw_ukimidnireland.txt
PAC	Filipino	Philippines / Manilla	94	SGD	246	41.393	3.38083	35	48	41	0.208658	0.0403984	0.13509	0.297297	1000	0	0	59	17	0.288136					propHLA_BCw_Bugawan-Filipino.txt

## Sheet: B~A
					Simulated sample									Total sample
REG	Population	Country / region	N	Demography	Number of PRS tests > 950	Number of haplotypes				Proportion of haplotypes in linkage desequilibrium				PRS test			Number of haplotypes	Number of haplotypes in significant linkage desequilibrium	Proportion of haplotypes in significant linkage desequilibrium
						Average	Standard deviation	0.025	0.975	Average	Standard deviation	0.025	0.975	PRS	p-value of PRS test	p-value of PRS test after corrrection
AFN	Metalsa	Morocco / Nador	72	RGD	0	74.929	4.52111	66	84	0.0619945	0.0189658	0.0266579	0.10127	0	1	1	88	8	0.0909091				propHLA_AB_ITAADO-Metalsa.txt
AFN	Chaouya	Morocco / Settat	67	RGD	0	95.931	6.6521	84	109	0.0405033	0.0133244	0.0188679	0.0674349	0	1	1	113	7	0.0619469				propHLA_AB_ITAADO-Chaouya.txt
AFS	Kenyan	Kenya / different areas	143	SGD	0	92.708	8.43599	77	110	0.0546708	0.0195401	0.02	0.0964149	0	1	1	181	25	0.138122				propHLA_AB_CANLUO-Kenyan.txt
AFS	Kenyan Lowlander (Luo)	Kenya / Kanyawegi	265	SGD	0	78.169	7.28996	65	94	0.0760186	0.0245517	0.0348837	0.131158	0	1	1	192	38	0.197917				propHLA_AB_USAMFV-Kenyan-Lowlander.txt
AFS	Kenyan Highlander (Nandi)	Kenya / Kipsamoite	241	SGD	0	72.175	6.35474	61	85	0.0957828	0.0302267	0.0429918	0.162206	1000	0	0	152	40	0.263158				propHLA_AB_USAMFV-Kenyan-Highlander.txt
AFS	Dogon	Mali / Bandiagara	138	SGD	0	60.162	5.43519	50	71	0.0856207	0.0273888	0.0338983	0.142922	0	1	1	107	12	0.11215				propHLA_AB_USAMFV-Mali.txt
AFS	Mandenka	Senegal / Kedougou	93	SGD	0	69.415	5.71344	58.975	81	0.0974221	0.0260458	0.0526316	0.152575	0	1	1	95	15	0.157895				propHLA_AB_CHETIE-Mandenka.txt
AFS	Zulu	South Africa / Durban	186	SGD	0	66.811	5.82006	57	79	0.112642	0.0313008	0.0571429	0.178571	1000	0	0	137	29	0.211679				propHLA_AB_ZAFHAM-Zulu.txt
AFS	Shona	Zimbabwe / Mashonaland	225	SGD	0	72.012	6.3974	60	85	0.0837093	0.0280084	0.034454	0.142915	0	1	1	173	32	0.184971				propHLA_AB_USALOU-Shona.txt
AMN	Yupik	Alaska / South	252	RGD	56	27.637	3.6776	21	35	0.120534	0.0498248	0.0344828	0.227273	1000	0	0	62	10	0.16129				propHLA_AB_Leffel-Yupik.txt
AMN	Native American	USA (American Red Cross)	257	RGD	0	70.199	7.02401	57	86	0.067261	0.026382	0.0249923	0.126984	0	1	1	184	24	0.130435				propHLA_AB_MFV-NativeAmerican.txt
AMN	Pima	USA / Arizona, Gila River	86	RGD	2	32.557	3.47517	26	40	0.0777552	0.0369995	0.0262989	0.156344	0	1	1	41	4	0.097561				propHLA_AB_USAERL-Pima100.txt
AMS	Brazilian	Brazil / Belo Horizonte	97	SGD	0	94.824	7.0785	81	109	0.0381909	0.0151427	0.01	0.0697674	0	1	1	146	7	0.0479452				propHLA_AB_UKIMID-Brazil.txt
AMS	Guarani-Kaiowa	Brazil / Mato Grosso do Sul, Amambai, Limão Verde	143	RGD	158	39.529	4.01837	31	47	0.116116	0.0331011	0.0637647	0.189189	1000	0	0	72	10	0.138889				propHLA_AB_BRAPTZ-Kaiowa.txt
AMS	Bari	Venezuela / Saimadodyi & Campo Rosario	92	RGD	1000	16.937	1.95265	13	21	0.241205	0.059637	0.117647	0.357143	1000	0	0	20	6	0.3				propHLA_AB_VENLAY-Bari.txt
ANE	Korean	Korea / Seoul	191	SGD	30	54.744	4.49808	47	64	0.141998	0.0334255	0.0819672	0.212804	1000	0	0	119	25	0.210084				propHLA_AB_KORPMH-Korean.txt
ANE	Tuvan	Russia / Novosibirsk-Kyzyl	188	SGD	0	69.201	6.61698	57	83	0.104227	0.0292067	0.0517131	0.166667	0	1	1	134	29	0.216418				propHLA_AB_USAERL-Tuva.txt
ASE	Han Chinese	China / Hong-Kong	572	SGD	5	54.066	5.65771	44	65	0.0884479	0.0289482	0.0350877	0.152174	1000	0	0	205	37	0.180488				propHLA_AB_UKIMID-Hongkong-a.txt
ASE	Chinese	China / South, Canton region	282	SGD	0	57.888	6.06137	47	70.025	0.0794433	0.0272293	0.03125	0.14	1000	0	0	156	28	0.179487				propHLA_AB_usatrachinese.txt
ASE	Okinawan	Hawai / Honolulu* (Okinawa)	105	SGD	109	42.702	3.12873	37	49	0.157546	0.0431634	0.075	0.25	1000	0	0	61	13	0.213115				propHLA_AB_USAPAK-Okinawa.txt
ASE	Malay	Malay Peninsula	124	SGD	0	67.463	5.55117	57	79	0.0838923	0.0263687	0.038961	0.140351	0	1	1	100	14	0.14				propHLA_AB_USAERL-Malay.txt
ASE	Han Chinese	Singapore	149	SGD	1	57.24	6.0353	45.975	69	0.0791194	0.0263007	0.0322581	0.134615	0	1	1	113	12	0.106195				propHLA_AB_UKIMID-Chinese.txt
ASE	Singaporean (Chinese descent)	Singapore	86	SGD	0	60.185	4.50878	52	70	0.0876458	0.0242062	0.0461539	0.135635	0	1	1	84	7	0.0833333				propHLA_AB_USAERL-Chinese.txt
ASE	Hakka	Taiwan / Hsinchu, Pintung	55	SGD	0	55.396	2.73618	50	60.025	0.0640965	0.0122126	0.0357143	0.08	0	1	1	59	4	0.0677966				propHLA_AB_TWNLIN-Hakka.txt
ASE	Bunun	Taiwan / Hsin-I, Taitung	101	RGD	999	17.815	1.84884	14	22	0.228947	0.0580115	0.130435	0.357143	1000	0	0	23	7	0.304348				propHLA_AB_TWNLIN-Bunun.txt
ASE	Toroko	Taiwan / Hsiulin	55	RGD	1000	15.778	1.06858	14	18	0.395876	0.0494519	0.294118	0.5	1000	0	0	17	7	0.411765				propHLA_AB_TWNLIN-Toroko.txt
ASE	Ami	Taiwan / Hualien, Taitung	98	RGD	1000	16.479	2.34543	12	21	0.0989606	0.0517315	0.0434783	0.214286	1000	0	0	22	3	0.136364				propHLA_AB_TWNLIN-Ami.txt
ASE	Paiwan	Taiwan / Lai-I	51	RGD	0	17.407	0.568924	16	18	0.0575102	0.00190197	0.0555556	0.0625	661	0.339	1	19	1	0.0526316				propHLA_AB_TWNLIN-Paiwan.txt
ASE	Pazeh	Taiwan / Puli, Liyutan, Fengyuan	55	RGD	7	38.812	1.2297	37	41	0.138234	0.02357	0.1	0.18421	789	0.211	1	42	7	0.166667				propHLA_AB_TWNLIN-Pazeh.txt
ASE	Minnan	Taiwan / Taipei	102	SGD	96	46.212	4.10194	38	54	0.10694	0.0293856	0.0576923	0.170226	992	0.008	0.448	76	11	0.144737				propHLA_AB_TWNLIN-Minnan.txt
ASE	Siraya	Taiwan / Tanei, Tsochen	51	SGD	0	42.537	0.924925	41	45	0.0686077	0.0079863	0.0465116	0.0769231	0	1	1	44	3	0.0681818				propHLA_AB_TWNLIN-Siraya.txt
ASE	Tsou	Taiwan / Tapang	51	RGD	1000	14.931	0.253581	14	15	0.190705	0.0241816	0.133333	0.214286	1000	0	0	16	3	0.1875				propHLA_AB_TWNLIN-Tsou.txt
ASE	Saisiat	Taiwan / Wufen, Nanchuang	51	RGD	957	16.848	0.3592	16	17	0.0533162	0.0180207	0	0.0625	984	0.016	0.848	18	1	0.0555556				propHLA_AB_TWNLIN-Saisiat.txt
ASE	Atayal	Taiwan / Wulai, Chenshih, Wufen	106	RGD	665	22.235	2.34889	18	27	0.166444	0.0565129	0.0740741	0.28	1000	0	0	30	7	0.233333				propHLA_AB_TWNLIN-Atayal.txt
ASE	Thai	Thaïland	98	SGD	1	58.014	4.56318	50	67.025	0.0935586	0.0296579	0.0363636	0.153846	0	1	1	87	11	0.126437				propHLA_AB_USAERL-Thai.txt
ASO	Georgian	Georgia / Tbilisi	105	SGD	0	70.091	5.47784	60	81	0.0567831	0.0232366	0.0142807	0.106061	0	1	1	113	10	0.0884956				propHLA_AB_CZEIVS-Georgian.txt
ASO	South Indian	India / Andhra Pradesh, Golla	88	SGD	0	60.763	4.35681	53	70	0.110261	0.0267705	0.0625	0.166667	0	1	1	87	13	0.149425				propHLA_AB_USAERL-Golla.txt
ASO	Indian from New Dehli	India / New Delhi	66	SGD	0	68.652	3.78963	61	76	0.0750572	0.0203618	0.0405405	0.114784	0	1	1	80	6	0.075				propHLA_AB_USAERL-NewDelhi.txt
ASO	Druze	Israel	100	SGD	0	83.444	7.14282	70	97	0.0756274	0.0235315	0.0326087	0.125	0	1	1	119	21	0.176471				propHLA_AB_ISRBRA-Druze.txt
ASO	Israelian Jew	Israel	117	SGD	0	101.803	7.56462	87	117	0.0362836	0.0142245	0.00980392	0.0673077	0	1	1	153	11	0.0718954				propHLA_AB_ISRGAZ-Jewish.txt
ASO	Omani	Oman / various regions	119	SGD	0	67.554	6.10117	56	80	0.0830185	0.0267909	0.038961	0.142857	0	1	1	112	17	0.151786				propHLA_AB_UKIMID-Omani.txt
AUS	Australian aborigine (Groote Eylandt)	Australia / Northern Territory / Groote-Eylandt	75	RGD	981	26.148	2.85872	20	31	0.173175	0.0491781	0.08	0.28	1000	0	0	33	8	0.242424				propHLA_AB_USAGAO-GrooteEylandt.txt
AUS	Australian aborigine (Yuendumu)	Australia / Northern Territory / Yuendumu	191	RGD	141	22.542	2.87446	18	28	0.156176	0.0605629	0.0434783	0.285714	1000	0	0	33	10	0.30303				propHLA_AB_USAGAO-Yuendumu.txt
AUS	Australian aborigine (Cape York)	Australia / Queensland / Cape York	103	RGD	81	34.855	3.78686	28	42	0.115573	0.0467704	0.0277778	0.212121	995	0.005	0.285	44	8	0.181818				propHLA_AB_USAGAO-CapeYork.txt
AUT	Brazilian (African or European descent)	Brazil / Ribeirao Preto	97	SGD	0	126.08	6.80882	112	140	0.0102868	0.00723374	0	0.025641	0	1	1	156	5	0.0320513				propHLA_AB_BRADON-Brazillian.txt
AUT	Cuban (European descent)	Cuba / Havana	69	SGD	0	83.047	5.34428	73	94	0.0646045	0.0155123	0.0348737	0.0945946	0	1	1	98	9	0.0918367				propHLA_AB_UKIMID-WhiteCuban.txt
AUT	North american (African descent)	USA (American Red Cross)	255	SGD	0	89.448	8.63712	74	108	0.0500663	0.0200737	0.0175439	0.0952544	0	1	1	235	33	0.140426				propHLA_AB_MFV-Black.txt
AUT	North american (European descent)	USA (American Red Cross)	297	SGD	0	66.768	6.2337	55	80	0.0677003	0.0259883	0.025	0.123125	0	1	1	190	27	0.142105				propHLA_AB_MFV-Caucasian.txt
AUT	North american (Spanish descent)	USA (American Red Cross)	247	SGD	0	93.773	8.70743	77	111	0.036254	0.0175109	0.00884762	0.0731707	0	1	1	244	26	0.106557				propHLA_AB_MFV-Hispanic.txt
AUT	North american (Asian descent)	USA (American Red Cross)	411	SGD	0	72.026	7.324	58	87	0.0757122	0.0244074	0.0357143	0.126984	0	1	1	259	33	0.127413				propHLA_AB_MFV-Oriental.txt
EUR	Croatian	Croatia /Zagreb	150	SGD	0	70.821	6.44006	59	84	0.0552355	0.0233046	0.0135135	0.107157	0	1	1	142	14	0.0985915				propHLA_AB_hrvkascroatian.txt
EUR	Greek Cypriot	Cyprus	101	SGD	0	74.545	6.19244	63	88	0.0719187	0.0233965	0.0281592	0.119403	0	1	1	114	18	0.157895				propHLA_AB_166.txt
EUR	Czech	Czech Republic / Praha	105	SGD	0	63.733	5.44972	53.975	75	0.0793579	0.026943	0.0307576	0.137944	0	1	1	104	14	0.134615				propHLA_AB_CZEIVS-Czech.txt
EUR	Finnish	Finland	90	SGD	10	45.705	3.31768	39.975	52	0.0948006	0.0266407	0.0454293	0.15	967	0.033	1	64	8	0.125				propHLA_AB_FINLOK-Finnish.txt
EUR	Greek	Greece	85	SGD	0	79.292	5.98151	67	91	0.0515957	0.0204555	0.0126582	0.0946107	0	1	1	111	10	0.0900901				propHLA_AB_34.txt
EUR	Irish from Northern Ireland	Northern Ireland	999	SGD	4	52.99	5.76117	42	65	0.0858753	0.0314018	0.0333197	0.150974	1000	0	0	259	46	0.177606				propHLA_AB_ukimidnireland.txt
PAC	Papuan from New Guinea Highlands	Melanesia / New Guinea, Highlands	92	RGD	4	21.214	2.24215	16	25	0.06056	0.0360239	0	0.125	679	0.321	1	26	2	0.0769231				propHLA_AB_USAERL-PNGHighlands.txt
PAC	Filipino	Philippines / Manilla	94	SGD	0	56.828	4.96619	48	67	0.10306	0.0256241	0.0606061	0.159114	0	1	1	78	10	0.128205				propHLA_AB_Bugawan-Filipino.txt

## Sheet: C~A
					Simulated samples									Total sample
REG	Population	Country / region	N	Demography	Number of PRS tests > 950	Number of haplotypes				Proportion of haplotypes in linkage desequilibrium				PRS tests			Number of haplotypes	Number of haplotypes in significant linkage desequilibrium	Proportion of haplotypes in significant linkage desequilibrium
						Average	Standard deviation	0.025	0.975	Average	Standard deviation	0.025	0.975	PRS	p-value of PRS test	p-value of PRS test after corrrection
AFS	Kenyans	Kenya / different areas	143	SGD	0	63.317	5.19842	53	73.025	0.107352	0.0331022	0.0483871	0.175439	0	1	1	113	14	0.123894			propHLA_ACw_USAMFV-Kenyan-Lowlander.txt
AFS	Kenyan Lowlander (Luo)	Kenya / Kanyawegi	265	SGD	0	57.417	4.81147	49	68	0.121746	0.034787	0.0588235	0.195663	1000	0	0	152	34	0.223684			propHLA_ACw_USAMFV-Kenyan-Highlander.txt
AFS	Kenyan Highlander (Nandi)	Kenya / Kipsamoite	241	SGD	0	68.774	5.91557	58	82	0.0859639	0.0266131	0.0389485	0.140625	1000	0	0	120	28	0.233333			propHLA_ACw_CANLUO-Kenyan.txt
AFS	Dogon	Mali / Bandiagara	138	SGD	0	49.504	4.4072	42	58	0.0648934	0.0313751	0.0178571	0.133409	996	0.004	0.14	88	11	0.125			propHLA_ACw_USAMFV-Mali.txt
AFS	Zulus	South Africa / Durban	186	SGD	0	61.565	4.88525	53	72	0.111339	0.0313196	0.054776	0.173136	0	1	1	89	17	0.191011			propHLA_ACw_ZAFHAM-Zulu.txt
AFS	Shona	Zimbabwe / Mashonaland	225	SGD	1	56.613	4.6159	49	67	0.135639	0.0379941	0.0677684	0.215686	1000	0	0	127	28	0.220472			propHLA_ACw_USALOU-Shona.txt
AMN	Yupik	Alaska / South	252	RGD	124	25.235	3.72635	19	33	0.109074	0.0456531	0.0344828	0.208333	1000	0	0	45	6	0.133333			propHLA_ACw_Leffel-Yupik.txt
AMN	Native americans	USA (American Red Cross)	257	RGD	0	56.725	5.41763	47	68	0.0833162	0.0305177	0.0307576	0.148936	981	0.019	0.589	141	21	0.148936			propHLA_ACw_MFV-NativeAmerican.txt
AMS	Guarani-Kaiowa	Brazil / Mato Grosso do Sul, Amambai, Limão Verde	143	RGD	970	21.426	2.26576	17	26	0.163329	0.0499546	0.08	0.263158	1000	0	0	32	7	0.21875			propHLA_ACw_BRAPTZ-Kaiowa.txt
AMS	Bari	Venezuela / Saimadodyi & Campo Rosario	92	RGD	991	14.568	1.57094	12	18	0.192333	0.0507824	0.0714286	0.285924	1000	0	0	19	4	0.210526			propHLA_ACw_VENLAY-Bari.txt
ANE	Koreans	Korea / Seoul	191	SGD	248	42.725	3.61973	36	50	0.188999	0.0455651	0.104167	0.282143	1000	0	0	77	20	0.25974			propHLA_ACw_KORPMH-Korean.txt
ANE	Tuva	Russia / Novosibirsk-Kyzyl	188	SGD	6	55.752	4.79035	47	65	0.128191	0.0340023	0.0666667	0.196078	0	1	1	113	20	0.176991			propHLA_ACw_USAERL-Tuva.txt
ASE	Chinese	China / South, Canton region	282	SGD	35	43.79	4.37436	36	52	0.102141	0.0358631	0.0416667	0.179487	1000	0	0	99	20	0.20202			propHLA_ACw_usatrachinese.txt
ASE	Okinawan	Hawai / Honolulu	105	SGD	278	35.888	2.92198	30	42	0.162009	0.0465925	0.076875	0.257166	1000	0	0	55	11	0.2			propHLA_ACw_USAPAK-Okinawa.txt
ASE	Malay	Malay Peninsula	124	SGD	0	52.153	4.064	45	61	0.102253	0.0292768	0.0508263	0.163265	0	1	1	81	8	0.0987654			propHLA_ACw_USAERL-Malay.txt
ASE	Hakka	Taiwan / Hsinchu, Pintung	55	SGD	266	37.334	1.84006	33	41	0.139339	0.0231662	0.1	0.1875	969	0.031	0.93	40	6	0.15			propHLA_ACw_TWNLIN-Hakka.txt
ASE	Bunun	Taiwan / Hsin-I, Taitung	101	RGD	1000	17.544	1.47385	15	20	0.268371	0.0633989	0.157895	0.4	1000	0	0	22	8	0.363636			propHLA_ACw_TWNLIN-Bunun.txt
ASE	Toroko	Taiwan / Hsiulin	55	RGD	1000	16.219	0.894337	14	17	0.276588	0.0353261	0.235294	0.333333	1000	0	0	18	5	0.277778			propHLA_ACw_TWNLIN-Toroko.txt
ASE	Ami	Taiwan / Hualien, Taitung	98	RGD	1000	16.84	2.03581	13	21	0.0966549	0.05676	0	0.214484	1000	0	0	23	4	0.173913			propHLA_ACw_TWNLIN-Ami.txt
ASE	Paiwan	Taiwan / Lai-I	51	RGD	0	16.002	0.733849	15	17	0	0	0	0	693	0.307	1	17	0	0			propHLA_ACw_TWNLIN-Paiwan.txt
ASE	Pazeh	Taiwan / Puli, Liyutan, Fengyuan	55	RGD	81	31.532	1.32164	29	34	0.143305	0.0242302	0.0909091	0.178571	894	0.106	1	34	6	0.176471			propHLA_ACw_TWNLIN-Pazeh.txt
ASE	Minnan	Taiwan / Taipei	102	SGD	346	37.407	3.59671	31	44	0.136296	0.0401166	0.0681439	0.21875	1000	0	0	56	9	0.160714			propHLA_ACw_TWNLIN-Minnan.txt
ASE	Siraya	Taiwan / Tanei, Tsochen	51	RGD	153	32.521	0.632423	31	33	0.179625	0.0120098	0.151515	0.193548	943	0.057	1	34	6	0.176471			propHLA_ACw_TWNLIN-Siraya.txt
ASE	Tsou	Taiwan / Tapang	51	RGD	1000	15.882	0.322769	15	16	0.121258	0.0164249	0.0625	0.133333	997	0.003	0.108	17	2	0.117647			propHLA_ACw_TWNLIN-Tsou.txt
ASE	Saisiat	Taiwan / Wufen, Nanchuang	51	RGD	0	18.694	0.573317	17	19	0.107929	0.0176327	0.0526316	0.166667	788	0.212	1	20	2	0.1			propHLA_ACw_TWNLIN-Saisiat.txt
ASE	Atayal	Taiwan / Wulai, Chenshih, Wufen	106	RGD	619	22.097	1.92283	18	26	0.177304	0.0560451	0.08	0.285714	1000	0	0	30	5	0.166667			propHLA_ACw_TWNLIN-Atayal.txt
ASE	Thai	Thaïland	98	SGD	28	47.563	3.27945	41	55	0.114695	0.029974	0.0624681	0.177778	984	0.016	0.512	68	11	0.161765			propHLA_ACw_USAERL-Thai.txt
ASO	Georgians	Georgia / Tbilisi	105	SGD	0	56.703	4.43717	48	66	0.0588751	0.0264969	0.0166667	0.117672	0	1	1	96	9	0.09375			propHLA_ACw_CZEIVS-Georgian.txt
ASO	Indians from New Dehli	India / New Delhi	66	SGD	0	68.073	2.59005	63	73	0.0613542	0.0163962	0.0289855	0.0923438	0	1	1	72	6	0.0833333			propHLA_ACw_USAERL-NewDelhi.txt
ASO	Druzes	Israel	100	SGD	1	63.644	4.73452	55	73	0.122072	0.032422	0.0634673	0.193548	0	1	1	92	19	0.206522			propHLA_ACw_ISRBRA-Druze.txt
ASO	Israelian Jews	Israel	117	SGD	0	91.507	6.07938	80	103	0.0395329	0.0139141	0.010986	0.0681896	0	1	1	126	7	0.0555556			propHLA_ACw_ISRGAZ-Jewish.txt
AUS	Australian aborigines (Groote Eylandt)	Australia / Northern Territory / Groote-Eylandt	75	RGD	927	22.752	2.54696	18	27	0.173323	0.0387316	0.107143	0.25	1000	0	0	29	5	0.172414			propHLA_ACw_USAGAO-GrooteEylandt.txt
AUS	Australian aborigines (Yuendumu)	Australia / Northern Territory / Yuendumu	191	RGD	178	19.771	2.16316	16	24	0.140085	0.0583766	0.0475649	0.263158	1000	0	0	28	6	0.214286			propHLA_ACw_USAGAO-Yuendumu.txt
AUS	Australian aborigines (Cape York)	Australia / Queensland / Cape York	103	RGD	548	30.393	2.90603	25	36	0.156699	0.0539797	0.0625	0.266667	1000	0	0	37	10	0.27027			propHLA_ACw_USAGAO-CapeYork.txt
AUT	Brazilians (African or European descent)	Brazil / Ribeirao Preto	97	SGD	0	86.603	7.34952	72	101	0.0423652	0.0189631	0.0107527	0.0833333	0	1	1	126	11	0.0873016			propHLA_ACw_BRADON-Brazillian.txt
AUT	North americans (African descent)	USA (American Red Cross)	255	SGD	0	70.493	6.02198	59	83	0.0789451	0.0267667	0.031746	0.135593	987	0.013	0.429	166	30	0.180723			propHLA_ACw_MFV-Black.txt
AUT	North americans (European descent)	USA (American Red Cross)	297	SGD	0	55.289	5.01045	46	66	0.087079	0.0329869	0.0307692	0.16	1000	0	0	151	28	0.18543			propHLA_ACw_MFV-Caucasian.txt
AUT	North americans (Spanish descent)	USA (American Red Cross)	247	SGD	0	69.836	6.14091	58	83	0.0625384	0.0239345	0.0149254	0.112903	0	1	1	183	22	0.120219			propHLA_ACw_MFV-Hispanic.txt
AUT	North americans (Asian descent)	USA (American Red Cross)	411	SGD	0	53.349	5.4414	44	65	0.0953156	0.0332875	0.0384615	0.1695	1000	0	0	175	25	0.142857			propHLA_ACw_MFV-Oriental.txt
EUR	Czechs	Czech Republic / Praha	105	SGD	0	55.019	5.03806	45	65	0.0826549	0.0320452	0.0317336	0.150054	0	1	1	85	11	0.129412			propHLA_ACw_CZEIVS-Czech.txt
EUR	Finnish	Finland	90	SGD	26	43.477	3.76	36	51	0.0921851	0.0311803	0.0416667	0.157895	905	0.095	1	60	8	0.133333			propHLA_ACw_FINLOK-Finnish.txt
EUR	Irish from Northern Ireland	Northern Ireland	999	SGD	54	45.859	4.51326	38	56	0.101525	0.0348629	0.04	0.173913	1000	0	0	189	36	0.190476			propHLA_ACw_ukimidnireland.txt
PAC	Filipinos	Philippines / Manilla	94	SGD	22	40.289	3.90471	33	47	0.118515	0.0300435	0.0681439	0.181818	961	0.039	1	59	8	0.135593			propHLA_ACw_Bugawan-Filipino.txt
