# Supplementary material for: Similar patterns of genetic diversity and linkage disequilibrium in Western chimpanzees (Pan troglodytes verus) and humans indicate highly conserved mechanisms of MHC molecular evolution
Source: BMC Evol Biol. 2020 Sep 15;20:119. doi: 10.1186/s12862-020-01669-6 (PMC7491122; doi:10.1186/s12862-020-01669-6)
Supplement: Supplementary file 11 — Additional file 11: Additional Table S11. List of individuals of the four cohorts of chimpanzees. For each chimpanzee, its name, birth status (wild-born or captive-born), its origin (as defined in the publication), its country of origin (if known), its gender, its sub-species, the publication and the Patr gene studied is given. [file 12862_2020_1669_MOESM11_ESM.xlsx]

## Sheet: Table-S1
Additional Table S11: List of individuals of the four cohorts of chimpanzees. For each chimpanzee, its name, birth status (wild-born or captive-born), its origin (as defined in the publication), its country of origin (if known), its gender, its sub-species, the publication and the Patr gene studied is given.
Cohort	Number	Name	Birth status	Origin	Country of origin	Gender	Species	Publication	Genotypes for loci
BPRC	bprc42	Gerrit	wild	Biomedical Primate Research center (BPRC)	Sierra Leone	M	Pan troglodytes verus	9,10,11,12	DPB1, DQB1, DQA1,DRB1, B, C, A
BPRC	bprc43	Indira	wild	Biomedical Primate Research center (BPRC)	Sierra Leone	F	Pan troglodytes verus	9,10,11,12	DQB1, DQA1,DRB1, B, C, A
BPRC	bprc44	Jacob	wild	Biomedical Primate Research center (BPRC)	Sierra Leone	M	Pan troglodytes verus	9,10,11,12	DPB1, DQB1, DQA1,DRB1, B, C, A
BPRC	bprc45	Marga	wild	Biomedical Primate Research center (BPRC)	Sierra Leone	F	Pan troglodytes verus	9,10,11,12	DPB1, DQB1, DQA1,DRB1, B, C
BPRC	bprc46	Nina	wild	Biomedical Primate Research center (BPRC)	Sierra Leone	F	Pan troglodytes verus	9,10,11,12	DPB1, DQB1, DQA1,DRB1, B, C, A
BPRC	bprc47	Tasja	wild	Biomedical Primate Research center (BPRC)	Sierra Leone	F	Pan troglodytes verus	9,10,11,12	DQB1, DQA1,DRB1, B, C, A
BPRC	bprc48	Tineke	wild	Biomedical Primate Research center (BPRC)	Sierra Leone	F	Pan troglodytes verus	9,10,11,12	DQB1, DQA1,DRB1, B, C, A
BPRC	bprc49	Wodka	wild	Biomedical Primate Research center (BPRC)	Sierra Leone	F	Pan troglodytes verus	9,10,11,12	DPB1, DQB1, DQA1,DRB1, B, C, A
BPRC	bprc04	Carolina	wild	Biomedical Primate Research center (BPRC)	Sierra Leone	F	Pan troglodytes verus	9,10,11,12	DPB1, DQB1, DQA1,DRB1, B, C, A
BPRC	bprc06	Debbie	wild	Biomedical Primate Research center (BPRC)	Sierra Leone	F	Pan troglodytes verus	9,10,11,12	DPB1, DQB1, DQA1,DRB1, B, C, A
BPRC	bprc07	Diana	wild	Biomedical Primate Research center (BPRC)	Sierra Leone	F	Pan troglodytes verus	9,10,11,12	DPB1, DQB1, DQA1,DRB1, B, C, A
BPRC	bprc11	Frits	wild	Biomedical Primate Research center (BPRC)	Sierra Leone	M	Pan troglodytes verus	9,10,11,12	DPB1, DQB1, DQA1,DRB1, B, C, A
BPRC	bprc12	Gina	wild	Biomedical Primate Research center (BPRC)	Sierra Leone	F	Pan troglodytes verus	9,10,11,12	DPB1, DQB1, DQA1,DRB1, B, C, A
BPRC	bprc13	Jolanda	wild	Biomedical Primate Research center (BPRC)	Sierra Leone	F	Pan troglodytes verus	9,10,11,12	DPB1, DQB1, DQA1,DRB1, B, C, A
BPRC	bprc14	Karin	wild	Biomedical Primate Research center (BPRC)	Sierra Leone	F	Pan troglodytes verus	9,10,11,12	DPB1, DQB1, DQA1,DRB1, B, C, A
BPRC	bprc15	Lady	wild	Biomedical Primate Research center (BPRC)	Sierra Leone	F	Pan troglodytes verus	9,10,11,12	DPB1, DQB1, DQA1,DRB1, B, C, A
BPRC	bprc16	Liesbeth	wild	Biomedical Primate Research center (BPRC)	Sierra Leone	F	Pan troglodytes verus	9,10,11,12	DPB1, DQB1, DQA1,DRB1, B, C, A
BPRC	bprc17	Louise	wild	Biomedical Primate Research center (BPRC)	Sierra Leone	F	Pan troglodytes verus	9,10,11,12	DPB1, DQB1, DQA1,DRB1, B, C, A
BPRC	bprc18	Marco	wild	Biomedical Primate Research center (BPRC)	Sierra Leone	M	Pan troglodytes verus	9,10,11,12	DPB1, DQB1, DQA1,DRB1, B, C, A
BPRC	bprc21	Pearl	wild	Biomedical Primate Research center (BPRC)	Sierra Leone	F	Pan troglodytes verus	9,10,11,12	DPB1, DQB1, DQA1,DRB1, B, C, A
BPRC	bprc22	Renee	wild	Biomedical Primate Research center (BPRC)	Sierra Leone	F	Pan troglodytes verus	9,10,11,12	DPB1, DQB1, DQA1,DRB1, B, C, A
BPRC	bprc24	Sonja	wild	Biomedical Primate Research center (BPRC)	Sierra Leone	F	Pan troglodytes verus	9,10,11,12	DPB1, DQB1, DQA1,DRB1, B, C, A
BPRC	bprc25	Sherry	wild	Biomedical Primate Research center (BPRC)	Sierra Leone	F	Pan troglodytes verus	9,10,11,12	DPB1, DQB1, DQA1,DRB1, B, C, A
BPRC	bprc27	Susie	wild	Biomedical Primate Research center (BPRC)	Sierra Leone	F	Pan troglodytes verus	9,10,11,12	DQB1, DQA1,DRB1, B, C, A
BPRC	bprc28	Toetie	wild	Biomedical Primate Research center (BPRC)	Sierra Leone	F	Pan troglodytes verus	9,10,11,12	DPB1, DQB1, DQA1,DRB1, B, C, A
BPRC	bprc29	Yoko	wild	Biomedical Primate Research center (BPRC)	Sierra Leone	F	Pan troglodytes verus	9,10,11,12	DPB1, DQB1, DQA1,DRB1, B, C, A
BPRC	bprc30	Yvonne	wild	Biomedical Primate Research center (BPRC)	Sierra Leone	F	Pan troglodytes verus	9,10,11,12	DPB1, DQB1, DQA1,DRB1, B, C, A
BPRC	bprc36	Regina	wild	Biomedical Primate Research center (BPRC)	Sierra Leone	F	Pan troglodytes verus	9,10,11,12	DPB1, DQB1, DQA1,DRB1, B, C, A
BPRC	bprc41	Izaak	wild	Biomedical Primate Research center (BPRC)	Sierra Leone	M	Pan troglodytes verus	9,10,11,12	DPB1, DQB1, DQA1,DRB1, B, C, A
Kumamoto	24	Izou	wild	Kumamoto Primate Park (Kuma)	Afrique de l'Ouest	M	Pan troglodytes verus	6,7,8	DPB1, DQB1, DRB1
Kumamoto	44	Tetsu	wild	Kumamoto Primate Park (Kuma)	Afrique de l'Ouest	M	Pan troglodytes verus	6,7,8	DPB1, DQB1, DRB1
Kumamoto	53	Genki	wild	Kumamoto Primate Park (Kuma)	Afrique de l'Ouest	M	Pan troglodytes verus	6,7	DPB1, DQB1
Kumamoto	82	Susumu	wild	Kumamoto Primate Park (Kuma)	Afrique de l'Ouest	M	Pan troglodytes verus	6,7,8	DPB1, DQB1, DRB1
Kumamoto	85	Shiomi	wild	Kumamoto Primate Park (Kuma)	Afrique de l'Ouest	F	Pan troglodytes verus	6,7,8	DPB1, DQB1, DRB1
Kumamoto	86	Sumiko	wild	Kumamoto Primate Park (Kuma)	Afrique de l'Ouest	F	Pan troglodytes verus	6,7,8	DPB1, DQB1, DRB1
Kumamoto	104	Takabo	wild	Kumamoto Primate Park (Kuma)	Afrique de l'Ouest	M	Pan troglodytes verus	6,7,8	DPB1, DQB1, DRB1
Kumamoto	106	Remu	wild	Kumamoto Primate Park (Kuma)	Afrique de l'Ouest	F	Pan troglodytes verus	6,7,8	DPB1, DQB1, DRB1
Kumamoto	108	Tamae	wild	Kumamoto Primate Park (Kuma)	Afrique de l'Ouest	F	Pan troglodytes verus	6,7,8	DPB1, DQB1, DRB1
Kumamoto	109	Maruku	wild	Kumamoto Primate Park (Kuma)	Afrique de l'Ouest	M	Pan troglodytes verus	6,7,8	DPB1, DQB1, DRB1
Kumamoto	112	Nozomi	wild	Kumamoto Primate Park (Kuma)	Afrique de l'Ouest	F	Pan troglodytes verus	6,7,8	DPB1, DQB1, DRB1
Kumamoto	115	Ichigo	wild	Kumamoto Primate Park (Kuma)	Afrique de l'Ouest	F	Pan troglodytes verus	6,7,8	DPB1, DQB1, DRB1
Kumamoto	204	Miyuki	non-wild	Kumamoto Primate Park (Kuma)	Afrique de l'Ouest	F	Pan troglodytes verus	6,7,8	DPB1, DQB1, DRB1
Kumamoto	C30	Miro	wild	Kumamoto Primate Park (Kuma)	Afrique de l'Ouest	F	Pan troglodytes verus	6,7	DPB1, DQB1
Kumamoto	C33	Sanzou	wild	Kumamoto Primate Park (Kuma)	Afrique de l'Ouest	M	Pan troglodytes verus	6,7,8	DPB1, DQB1, DRB1
Kumamoto	C35	Sango	wild	Kumamoto Primate Park (Kuma)	Afrique de l'Ouest	F	Pan troglodytes verus	6,7,8	DPB1, DQB1, DRB1
Kumamoto	C51	Koiko	wild	Kumamoto Primate Park (Kuma)	Afrique de l'Ouest	F	Pan troglodytes verus	6,7,8	DPB1, DQB1, DRB1
Kumamoto	C54	Iyo	wild	Kumamoto Primate Park (Kuma)	Afrique de l'Ouest	F	Pan troglodytes verus	6,7,8	DPB1, DQB1, DRB1
Kumamoto	C69	Roman	wild	Kumamoto Primate Park (Kuma)	Afrique de l'Ouest	F	Pan troglodytes verus	6,7,8	DPB1, DQB1, DRB1
Texas	Ch1536		non-wild?	New Iberia Research Center (Texas)			Pan troglodytes	4	B, A
Texas	Ch1552		non-wild?	New Iberia Research Center (Texas)			Pan troglodytes	4	B, A
Texas	Ch1558		non-wild?	New Iberia Research Center (Texas)			Pan troglodytes	5	DQB1, DRB1, B, A
Texas	Ch1601		non-wild?	New Iberia Research Center (Texas)			Pan troglodytes	4	B, A
Texas	Ch1605		non-wild?	New Iberia Research Center (Texas)			Pan troglodytes	4	DQB1, DRB1, B, A
Texas	Ch1606		non-wild?	New Iberia Research Center (Texas)			Pan troglodytes	4	DQB1, DRB1, B, A
Texas	Ch1629		non-wild?	New Iberia Research Center (Texas)			Pan troglodytes	4	DQB1, DRB1, B, A
Texas	Ch6390		non-wild?	New Iberia Research Center (Texas)			Pan troglodytes	4	DQB1, DRB1, B, A
Texas	Ch6394		non-wild?	New Iberia Research Center (Texas)			Pan troglodytes	4	B, A
Texas	Ch6411		non-wild?	New Iberia Research Center (Texas)			Pan troglodytes	4	DQB1, DRB1, B, A
Texas	Ch6412		non-wild?	New Iberia Research Center (Texas)			Pan troglodytes	5	DQB1, DRB1, B, A
Texas	Ch6413		non-wild?	New Iberia Research Center (Texas)			Pan troglodytes	4	B, A
Texas	Ch6455		non-wild?	New Iberia Research Center (Texas)			Pan troglodytes	5	DQB1, DRB1, B, A
Texas	Ch6461		non-wild?	New Iberia Research Center (Texas)			Pan troglodytes	5	DQB1, DRB1, B, A
Texas	Ch6475		non-wild?	New Iberia Research Center (Texas)			Pan troglodytes	5	DQB1, DRB1, B, A
Texas	Ch4X0132		non-wild?	Southwest Foundation for Biomedical Research (Texas)			Pan troglodytes	4	DRB1, B, A
Texas	Ch4X0142		non-wild?	Southwest Foundation for Biomedical Research (Texas)			Pan troglodytes	4	DQB1, DRB1, B, A
Texas	Ch4X0186		non-wild?	Southwest Foundation for Biomedical Research (Texas)			Pan troglodytes	4	B, A
Texas	Ch4X0190		non-wild?	Southwest Foundation for Biomedical Research (Texas)			Pan troglodytes	5	DQB1, DRB1, B, A
Texas	Ch4X0212		non-wild?	Southwest Foundation for Biomedical Research (Texas)			Pan troglodytes	5	DQB1, DRB1, B, A
Texas	Ch4X0234		non-wild?	Southwest Foundation for Biomedical Research (Texas)			Pan troglodytes	4	DQB1, DRB1, B, A
Texas	Ch4X0331		non-wild?	Southwest Foundation for Biomedical Research (Texas)			Pan troglodytes	5	DQB1, DRB1, B, A
Texas	Ch4X0355		non-wild?	Southwest Foundation for Biomedical Research (Texas)			Pan troglodytes	5	DQB1, DRB1, B, A
Yerkes	C016A	Phineas	non-wild	Yerkes Regional Primate Center (Yerkes)		M	Pan troglodytes verus	1,2	B, C, A
Yerkes	C0204	Martha	non-wild	Yerkes Regional Primate Center (Yerkes)		F	Pan troglodytes verus	1,2	B, C, A
Yerkes	C0454	Borie	wild?	Yerkes Regional Primate Center (Yerkes)		F	Pan troglodytes verus	3	B, C, A
Yerkes	C0500	Ericka	non-wild	Yerkes Regional Primate Center (Yerkes)		F	Pan troglodytes verus	3	B, C, A
Yerkes	C0525	Tank	non-wild	Yerkes Regional Primate Center (Yerkes)		M	Pan troglodytes verus	1	B, C, A
Yerkes	C0561	Fritz	non-wild	Yerkes Regional Primate Center (Yerkes)		M	Pan troglodytes verus	1,2	B, C, A
Yerkes		Alex	non-wild?	? (Yerkes)			Pan troglodytes verus	1,2	B, C, A
Yerkes		Blair	non-wild?	? (Yerkes)			Pan troglodytes verus	1,2	B, C, A
Yerkes		Buckwheat	non-wild?	? (Yerkes)			Pan troglodytes verus	1,2	B, C, A
Yerkes		Chatter	non-wild?	? (Yerkes)			Pan troglodytes verus	1,2	B, C, A
Yerkes		CherylB	non-wild?	? (Yerkes)		F	Pan troglodytes verus	1,2	B, C, A
Yerkes		Combo	non-wild?	? (Yerkes)			Pan troglodytes verus	1,2	B, C, A
Yerkes		Dali	non-wild?	? (Yerkes)			Pan troglodytes verus	1,2	B, C, A
Yerkes		Harry	non-wild?	? (Yerkes)			Pan troglodytes verus	1,2	B, C, A
Yerkes		Hulk	non-wild?	? (Yerkes)			Pan troglodytes verus	1,2	B, C, A
Yerkes		Jena	non-wild?	? (Yerkes)			Pan troglodytes verus	1,2	B, C, A
Yerkes		Kareem	non-wild?	? (Yerkes)			Pan troglodytes verus	1,2	B, C, A
Yerkes		LoulouB	non-wild?	? (Yerkes)			Pan troglodytes verus	1,2	B, C, A
Yerkes		Mouse	non-wild?	? (Yerkes)			Pan troglodytes verus	1,2	B, C, A
Yerkes		Nemo	non-wild?	? (Yerkes)			Pan troglodytes verus	1,2	B, C, A
Yerkes		Ross	non-wild?	? (Yerkes)			Pan troglodytes verus	1,2	B, C, A
Yerkes		Todd	non-wild?	? (Yerkes)			Pan troglodytes verus	1,2	B, C, A
1	Adams et al. 2000
2	Cooper et al. 1998
3	Shiina et al. 2006
4	Mizukoshi et al. 2002
5	Caggiari et al. 2006
6	Bak et al. 2005
7	Bak et al. 2006
8	Bak et al. 2006
9	de Groot et al. 2000
10	de Groot et al. 2009
11	de Groot et al. 2010
12	Otting et al. 2019
