# Supplementary material for: Similar patterns of genetic diversity and linkage disequilibrium in Western chimpanzees (Pan troglodytes verus) and humans indicate highly conserved mechanisms of MHC molecular evolution
Source: BMC Evol Biol. 2020 Sep 15;20:119. doi: 10.1186/s12862-020-01669-6 (PMC7491122; doi:10.1186/s12862-020-01669-6)
Supplement: Supplementary file 12 — Additional file 12: Additional Table S12. List of human population samples per HLA locus. For each sample, population name, country and region of origin and whether the population has likely been submitted to rapid genetic drift are given. Sample size per locus is also given. [file 12862_2020_1669_MOESM12_ESM.xlsx]

## Sheet: List of human populations
Additional Table S12: List of human population samples per HLA locus. For each sample, population name, country and region of origin and whether the population has likely been submitted to rapid genetic drift are given. Sample size per locus is also given.
	Region	Population	Country / region	HLA-DPB1 N	HLA-DQB1 N	HLA-DQA1 N	HLA-DRB1 N	HLA-B N	HLA-C N	HLA-A N	SGD : slow genetic drift; RGD: rapid genetic drift
	AFN	Algerian	Algeria / Alger region	-	100	-	-	-	-	-	SGD
	AFN	Algerian	Algeria / Oran	-	99	-	99	-	-	-	SGD
	AFN	Mozabites	Algeria / South Sahara	-	107	-	-	-	-	-	RGD
	AFN	Bedouin	Egypt	-	98	-	-	-	-	-	RGD
	AFN	Egyptian	Egypt / Delta	-	101	-	-	-	-	-	SGD
	AFN	Egyptian	Egypt / Upper Egypt	-	94	-	-	-	-	-	SGD
	AFN	Morrocan	Morocco / El Jadida	-	-	-	91	-	-	-	SGD
	AFN	Metalsa	Morocco / Nador	-	-	-	99	68		72	RGD
	AFN	Chaouya	Morocco / Settat	-	-	-	99	68		67	RGD
	AFN	Morrocan	Morocco / Souss	-	98	98	98	-	-	-	RGD
	AFN	Tunisian	Tunisia / Gabes	-	96	-	-	-	-	-	SGD
	AFN	Berbers from Jerba	Tunisia / Jerba	-	55	-	55	-	-	-	SGD
	AFN	Tunisian	Tunisia / Tunis	-	-	97	-	-	-	-	SGD
	AFN	Berbers from Matmata	Tunisia, Matmata	-	81	-	81	-	-	-	RGD
	AFN	Egyptian copt	USA / Massachussets, Boston* (Egypt /Cairo & Alexandria)	-	40	40	40	-	-	-	SGD
	AFS	Aka Pygmy	Central African Republic / Basse Lobaye	81	-	48	93	-	-	-	RGD
	AFS	Congolese (Kongo, Yaka, Luba)	Democratic Republic of Congo	84	88	-	-	-	-	-	SGD
	AFS	Amhara	Ethiopia / Arssi	-	98	-	-	-	-	-	SGD
	AFS	Oromo	Ethiopia / Arssi	-	83	-	-	-	-	-	SGD
	AFS	Kenyan	Kenya / different areas	123	113	119	-	143	112	143	SGD
	AFS	Kenyan Lowlander (Luo)	Kenya / Kanyawegi	-	-	-	-	265	265	265	SGD
	AFS	Kenyan Highlander (Nandi)	Kenya / Kipsamoite	-	-	-	-	240	240	241	SGD
	AFS	Merina	Madagascar	163	163	163	-	-	-	-	SGD
	AFS	Dogon	Mali / Bandiagara	-	-	-	138	138	129	138	SGD
	AFS	Rwandan	Rwanda / Kigali	-	280	-	-	-	-	-	SGD
	AFS	Mandenka	Senegal / Kedougou	93	-	-		94		93	SGD
	AFS	Zulu	South Africa / Durban	87	87	89	88	201	98	186	SGD
	AFS	Ugandan	Uganda / Kampala	-	-	-	-	161	163	163	SGD
	AFS	Zambian	Zambie / Lusaka	-	-	-	-	44	45	43	SGD
	AFS	Shona	Zimbabwe / Mashonaland	228	229	229	229	226	226	225	SGD
	AMN	Yupik	Alaska / South	-	251	58	252	252	149	252	RGD
	AMN	Mexican	Mexico	-	163	163	-	-	-	-	SGD
	AMN	Lacandon	Mexico / Chiapas	-	162	162	162	-	-	-	RGD
	AMN	Seri	Mexico / Hermosillo, Pitiquito, Altar	-	84	84	83	-	-	-	RGD
	AMN	Seri	Mexico / Isla Tiburon	-	33	33	33	33	-	33	RGD
	AMN	Mexican	Mexico / Mexico City	-	204	204	204	40	-	60	SGD
	AMN	Mixe	Mexico / Oaxaca	54	55	53	48	-	-	-	RGD
	AMN	Mixteca Alta	Mexico / Oaxaca	103	103	103	99	-	-	-	RGD
	AMN	Zapotec	Mexico / Oaxaca	91	78	82	81	-	-	-	RGD
	AMN	Native American	USA (American Red Cross)	-	-	-	-	234	248	257	RGD
	AMN	Pima	USA / Arizona, Gila River	95	-	-	-	89		86	RGD
	AMN	Canoncito	USA / Arizona, Grand Canyon	40	40	40	40	-	-	-	RGD
	AMN	Zuni	USA / New Mexico	50	50	50	50	-	-	-	RGD
	AMN	Sioux	USA / South Dakota	82	95	96	96	-	-	-	RGD
	AMS	Brazilian	Brazil / Belo Horizonte	-	-	-	-	89		97	SGD
	AMS	Guarani-Kaiowa	Brazil / Mato Grosso do Sul, Amambai, Limão Verde	-	144	-	144	144	143	143	RGD
	AMS	Guarani-Nandewa	Brazil / Mato Grosso do Sul, Porto Lindo, Amambai,	-	53	-	53	53	52	52	RGD
	AMS	Guarani	Brazil / South, Parana	89	79	95	32	-	-	-	RGD
	AMS	Kaingang	Brazil / South, Parana	103	88	106	28	-	-	-	RGD
	AMS	Ticuna	Brazil / Tabatinga	49	49	49	49	-	-	-	RGD
	AMS	Venezuelans	Venezuela	-	-	-	26	-	-	-	SGD
	AMS	Yanomamo	Venezuela / Amazonas	55	55	55	55	-	-	-	RGD
	AMS	Bari	Venezuela / Saimadodyi & Campo Rosario	-	-	-	-	82	86	92	RGD
	AMS	Yukpa	Venezuela / Zulia	-	70	73		-	-	-	RGD
	ANE	Korean	China / Heilongjiang	-	-	-	199	-	-	-	SGD
	ANE	Manchu	China / Heilongjiang	-	-	-	172	-	-	-	SGD
	ANE	Japanese	Japan / Nagano	110	110	-	110	-	-	-	SGD
	ANE	Japonese (Wajin)	Japon / Hyogo	70	76	-	-	-	-	-	SGD
	ANE	Kazak	Kazakhstan	38	39	39	-	-	-	-	SGD
	ANE	Korean	Korea / Seoul	-	-	-	199	200	200	191	SGD
	ANE	Mongol	Mongolia	-	-	-	203	-	-	-	SGD
	ANE	Buriat	Mongolia / Angarsk	-	-	-	-	-	-	140	SGD
	ANE	Halkh	Mongolia / Oulan-Bator	-	41	41	40	-	-	-	SGD
	ANE	Hoton	Mongolia / Uvs Aimag	-	84	84	85	-	-	-	SGD
	ANE	Tuvan	Reublic of Tuva (several regions)	191	-	-		-	-	-	SGD
	ANE	Tuvan	Russia / Novosibirsk-Kyzyl	-	-	-	189	180	174	188	SGD
	ASE	Uyghurs	China	62	66	66	-	-	-	-	SGD
	ASE	Han Chinese	China / Hong-Kong	-	-	-	-	572		572	SGD
	ASE	Han	China / North	57	57	57	-	-	-	-	SGD
	ASE	Chinese	China / South, Canton region	-	-	-	-	282	281	282	SGD
	ASE	Okinawan	Hawai / Honolulu* (Okinawa)	-	-	-	-	104	105	105	SGD
	ASE	Ryukuan	Japan / Okinawa	-	-	-	-			142	SGD
	ASE	Malay	Malay Peninsula	52	55		54	101	107	124	SGD
	ASE	Han Chinese	Singapore	-	-	-	-	149	-	149	SGD
	ASE	Singaporean (Chinese descent)	Singapore	-	-	-	-	86	-	86	SGD
	ASE	Hakka	Taiwan / Hsinchu, Pintung	-	-	-	55	55	55	55	SGD
	ASE	Bunun	Taiwan / Hsin-I, Taitung	-	-	-	101	101	101	101	RGD
	ASE	Toroko	Taiwan / Hsiulin	-	-	-	55	55	55	55	RGD
	ASE	Ami	Taiwan / Hualien, Taitung	-	-	-	98	98	98	98	RGD
	ASE	Paiwan	Taiwan / Lai-I	-	-	-	51	51	51	51	RGD
	ASE	Yami (Tao)	Taiwan / Lan-Yu	-	-	-	50	50	50	50	RGD
	ASE	Puyuma	Taiwan / Peinan	-	-	-	50	50	50	50	RGD
	ASE	Pazeh	Taiwan / Puli, Liyutan, Fengyuan	-	-	-	55	55	55	55	RGD
	ASE	Paiwan	Taiwan / South	-	-	-	65	-	-	-	RGD
	ASE	Minnan	Taiwan / Taipei	-	-	-	102	102	102	102	SGD
	ASE	Siraya	Taiwan / Tanei, Tsochen	-	-	-	51	51	51	51	RGD
	ASE	Tsou	Taiwan / Tapang	-	-	-	51	51	51	51	RGD
	ASE	Saisiat	Taiwan / Wufen, Nanchuang	-	-	-	51	51	51	51	RGD
	ASE	Atayal	Taiwan / Wulai, Chenshih, Wufen	-	-	-	106	106	106	106	RGD
	ASE	Rukai	Taiwan / Wutai	-	-	-	50	50	50	50	RGD
	ASE	Thao	Taiwan / Yuchih	-	-	-	30	30	30	30	RGD
	ASE	Thai	Thaïland	-	-	-	-	99	92	98	SGD
	ASE	Kinh	Viet Nam / Hanoi	-	100	-	102	-	-	-	SGD
	ASE	Muong	Viet Nam / Hoa Binh	-	82	-	83	-	-	-	SGD
	ASO	Georgian	Georgia / Tbilisi	-	-	-	-	107	107	105	SGD
	ASO	Kurdish	Georgia / Tbilisi	-	-	-	-	29	29	30	SGD
	ASO	South Indian	India / Andhra Pradesh, Golla	-	-	-	109	104		88	SGD
	ASO	Indian from New Dehli	India / New Delhi	-	-	-	-	66	56	66	SGD
	ASO	Punjabi	India / Punjab	51	42	51	-	-	-	-	SGD
	ASO	Druze	Israel	-	-	-	-	100	100	100	SGD
	ASO	Israelian Jew	Israel	-	-	-	-	109	94	117	SGD
	ASO	Libyan Jew (non-Ashkenazes)	Israel	-	-	-	40	40	-	-	SGD
	ASO	Moroccan Jew (non-Ashkenazes)	Israel	-	-	-	40	40	-	-	SGD
	ASO	Russian and Polish Jew (Ashkenazes)	Israel	-	-	-	40	40	-	-	SGD
	ASO	Lebanese	Lebanon	171	-	-	258	-	-	-	SGD
	ASO	Omani	Oman / various regions	-	-	-	-	120		119	SGD
	ASO	Pathan	Pakistan (North West Frontier)	-	-	-	-	38	38	36	SGD
	ASO	Hunza-Burushaski	Pakistan (North: Gilgit)	-	-	-	-	46	46		SGD
	ASO	Sindhi	Pakistan (Sindh)	-	-	-	-	39	39	39	SGD
	ASO	Tamil	South Africa / Durban* (India/Tamil Nadu)	-	-	-	-	49	48	50	SGD
	ASO	Turk	Turkey / Marmara	-	245	-	245	-	-	-	SGD
	AUS	Australian aborigine (Groote Eylandt)	Australia / Northern Territory / Groote-Eylandt	-	-	-	-	75	73	75	RGD
	AUS	Australian aborigine (Yuendumu)	Australia / Northern Territory / Yuendumu	117	-	-	190	193	192	191	RGD
	AUS	Australian aborigine (Cape York)	Australia / Queensland / Cape York	96	99	99	99	100	89	103	RGD
	AUS	Australian aborigine (Kimberley)	Australia / Western Australia / Kimberley	38	41	41	41	38	28	36	RGD
	AUT	Brazilian (African or European descent)	Brazil / Ribeirao Preto	-	-	-	99	69	106	97	SGD
	AUT	Cuban (African or European descent)	Cuba / Havana	-	-	-	-	42		39	SGD
	AUT	Cuban (European descent)	Cuba / Havana	-	-	-	-	70		69	SGD
	AUT	North american (African descent)	USA (American Red Cross)	-	-	-	-	251	252	255	SGD
	AUT	North american (Asian descent)	USA (American Red Cross)	-	-	-	-	396	401	411	SGD
	AUT	North american (European descent)	USA (American Red Cross)	-	-	-	-	287	292	297	SGD
	AUT	North american (Spanish descent)	USA (American Red Cross)	-	-	-	-	240	246	247	SGD
	EUR	Belgium	Belgium / Namur & Luxembourg	40	40	-	-	-	-	-	SGD
	EUR	Bulgares	Bulgaria	42	120	-	-	-	-	-	SGD
	EUR	Croatian	Croatia / North-West, Zagreb	-	139	-	139	-	-	-	SGD
	EUR	Croatian	Croatia / Zagreb	-	-	-	-	150	-	150	SGD
	EUR	Greek Cypriot	Cyprus	-		-	-	95	-	101	SGD
	EUR	Czech	Czech Republic	-	35	-	36	-	-	-	SGD
	EUR	Czech	Czech Republic / Praha	102	106	105	103	106	105	105	SGD
	EUR	Finnish	Finland	30		-		90	90	90	SGD
	EUR	French	France, North, Flanders-Picardie	234	234	-	234	-	-	-	SGD
	EUR	Greek	Greece	-	-	-	-	83	-	85	SGD
	EUR	Irish from Northern Ireland	Northern Ireland	-	-	-	1000	1000	1000	999	SGD
	EUR	Portuguese	Portugal / Coimbra	108	220	-	-	-	-	-	SGD
	EUR	Spanish basque	Spain	-	158	-	-	-	-	-	SGD
	EUR	Swiss	Switzerland	84		-	-	-	-	-	SGD
	EUR	Croatian	Croatia / Hvar	-	104	106	-	-	-	-	SGD
	EUR	Croatian	Croatia / Krk	-	102	104	104	-	-	-	SGD
	EUR	Czech Gypsies	Czech Republic	33	33	33	33	-	-	-	SGD
	EUR	French	France, Ile de France	-	224	224	-	-	-	-	SGD
	EUR	Greek	Greece / Attiki	96	96	96	192	-	-	-	SGD
	EUR	Pomaki	Greeece/ North Xanthis	100	100	100	100	-	-	-	SGD
	EUR	Sardes	Italy	-	80	80	80	-	-	-	SGD
	EUR	Italian	Italy / Bergame	99	98	99	99	-	-	-	SGD
	EUR	Italian	Italy / Pavia	-	93	93		-	-	-	SGD
	EUR	Polish	Poland	-	99	99	98	-	-	-	SGD
	EUR	Portuguese	Portugal (South)	91	111	111	-	-	-	-	SGD
	EUR	Rumanians	Romania / various regions	-	-	-	99	-	-	-	SGD
	EUR	Slovenians	Slovenia / Ljubljana	100	100	100	100	-	-	-	SGD
	EUR	Spanish	Spain	-	100	100	100	-	-	-	SGD
	EUR	Spanish	Spain	68	-	125	72	-	-	-	SGD
	PAC	Indonesian	Indonesia	-	-	-	-	49	50	50	SGD
	PAC	East Timorese	Indonesia / East Timor / Nusa Tenggara	86	86	86	83	-	-	57	SGD
	PAC	Molucca	Indonesia / Moluccas	46	46	46	40	-	-	25	RGD
	PAC	Papuan from New Guinea Highlands	Melanesia / New Guinea, Highlands	88	91	92	87	75	-	92	RGD
	PAC	Papuan from New Guinea Lowland	Melanesia / New Guinea, Lowlands, several regions	48	48	48	-	-	-	-	RGD
	PAC	Papuan from New Guinea Lowland	Melanesia / New Guinea, Lowlands, Wosera	-	91	-	80	-	-	79	RGD
	PAC	Samoan	Melanesia /Samoa	-	-	-	-	50	50	50	RGD
	PAC	Trobriand Islanders	Papua New Guinea (several islands)	79	-	-	-	-	-	-	RGD
	PAC	Ivatan	Philippines / Batan Island, Baso	-	-	-	50	50	50	50	SGD
	PAC	Filipino	Philippines / Manilla	94	94	-	94	94	94	94	SGD
			Total	50	79	52	89	80	59	81
			N (AVG)	87.82	100.646	90.6538	105.461	124.037	127.898	127.63
			N (sd)	45.224	55.2702	45.4735	111.786	134.587	141.07	133.615
