# Supplementary material for: Similar patterns of genetic diversity and linkage disequilibrium in Western chimpanzees (Pan troglodytes verus) and humans indicate highly conserved mechanisms of MHC molecular evolution
Source: BMC Evol Biol. 2020 Sep 15;20:119. doi: 10.1186/s12862-020-01669-6 (PMC7491122; doi:10.1186/s12862-020-01669-6)
Supplement: Supplementary file 13 — Additional file 13: Additional Table S13. Pairs of genotypes per individual and locus. [file 12862_2020_1669_MOESM13_ESM.xlsx]

## Sheet: BPRC
Additional Table S13: Pairs of genotypes per individual and locus.
BPRC Cohort
Locus A
Debbie	A*09:01,A*01:01
Diana	A*05:01,A*03:02
Frits	A*06:01,A*04:01
Gerrit	A*05:01,A*03:01
Indira	A*01:01,A*07:01
Isaac	A*01:01,A*14:01
Jacob	A*05:01,A*03:01
Jolanda	A*09:01,A*03:01
Karin	A*07:01,A*11:01
Liesbeth	A*03:01,A*07:01
Louise	A*01:01,A*06:02
Marco	A*09:01,A*09:01|A*09:01,blank
Nina	A*09:01,A*06:01
Pearl	A*06:01,A*11:01
Regina	A*04:01,A*02:01
Renee	A*09:01,A*14:01
Sherry	A*07:01,A*14:01
Sonja	A*09:01,A*04:01
Susie	blank,A*03:01|A*03:01,A*03:01
Tasja	A*05:01,A*03:01
Toetie	A*09:01,A*03:01
Wodka	A*01:01,A*01:01|A*01:01,blank
Yoko	A*03:01,A*14:01
Yvonne	A*03:01,A*03:01|A*03:01,blank
Gina	A*09:01,A*09:01|A*09:01,blank|A*09:01,A*04:01
Carolina	A*04:01,A*04:01|A*04:01,blank|A*04:01,A*09:01
Lady	A*03:01,A*09:01|A*03:01,A*04:01|A*03:01,blank
Tineke	A*04:01,A*06:01|A*04:01,A*05:01|A*04:01,A*06:02|A*04:01,blank
Locus B
Debbie	B*01:01,B*14:01
Diana	B*01:01,B*13:01
Frits	B*14:01,B*03:01
Gerrit	B*13:01,B*29:01
Indira	B*14:01,B*05:01
Isaac	B*01:01,B*04:01
Jacob	B*13:01,B*05:01
Jolanda	B*01:01,B*29:01
Karin	B*13:01,B*05:01
Liesbeth	B*01:01,B*24:02
Louise	B*01:01,B*09:01
Marco	B*01:01,B*05:01
Marga	B*05:01,B*16:01
Nina	B*01:01,B*05:01
Pearl	B*01:01,B*13:01
Regina	B*01:01,B*14:01
Renee	B*01:01,B*01:01
Sherry	B*01:01,B*05:01
Sonja	B*01:01,B*01:01
Susie	blank,B*24:02|B*24:02,B*24:02
Tasja	B*13:01,B*24:02
Toetie	B*01:01,B*24:02
Wodka	B*14:01,B*05:01
Yoko	B*05:01,B*16:01
Yvonne	blank,B*24:02|B*24:02,B*24:02
Gina	B*01:01,B*14:01
Carolina	B*01:01,B*01:01|B*01:01,B*03:01|B*01:01,B*09:01|B*01:01,blank
Lady	B*24:02,B*01:01|B*24:02,B*03:01|B*24:02,B*09:01|B*24:02,blank
Tineke	B*01:01,B*13:01|B*01:01,blank
Locus C
Debbie	C*04:01,C*02:03
Diana	C*04:01,C*03:01
Frits	C*02:03,C*09:01
Gerrit	C*02:03,C*06:01
Indira	C*02:03,C*06:01
Isaac	C*04:01,C*05:01
Jacob	C*06:01,C*11:01
Jolanda	C*04:01,C*02:03
Karin	C*06:01,C*06:01
Liesbeth	C*04:01,C*09:01
Louise	C*04:01,C*11:01
Marco	C*04:01,C*06:01
Marga	C*06:01,C*05:02
Nina	C*04:01,C*06:01
Pearl	C*04:01,C*11:01
Regina	C*04:01,C*02:03
Renee	C*04:01,C*04:01
Sherry	C*04:01,C*06:01
Sonja	C*04:01,C*04:01
Susie	C*09:01,C*06:01
Tasja	C*09:01,C*11:01
Toetie	C*04:01,C*09:01
Wodka	C*02:03,C*06:01
Yoko	C*06:01,C*05:02
Yvonne	C*09:01,C*06:01
Gina	C*04:01,C*04:01|C*04:01,blank
Carolina	C*04:01,C*04:01|C*04:01,blank
Lady	C*09:01,C*09:01|C*09:01,blank
Tineke	C*04:01,C*04:01|C*04:01,blank
Locus DPB1
Carolina	DPB1*01:13,DPB1*01:11
Debbie	DPB1*01:12,DPB1*01:18
Diana	DPB1*01:13,DPB1*01:11
Frits	DPB1*01:13,DPB1*01:12
Gerrit	DPB1*01:11,DPB1*01:09
Gina	blank,DPB1*01:09
Isaac	DPB1*01:11,DPB1*01:12
Jacob	DPB1*01:09,DPB1*01:09
Jolanda	DPB1*01:09,DPB1*01:09
Karin	DPB1*01:12,DPB1*01:09
Lady	DPB1*01:11,DPB1*01:07
Liesbeth	DPB1*01:12,DPB1*01:09
Louise	DPB1*01:13,DPB1*01:09
Marco	DPB1*01:12,DPB1*01:07
Marga	blank,DPB1*01:11
Nina	blank,DPB1*01:09
Pearl	DPB1*01:11,DPB1*01:07
Regina	DPB1*01:11,DPB1*01:12
Renee	DPB1*01:12,DPB1*03:04
Sherry	DPB1*01:11,DPB1*01:11
Sonja	DPB1*01:11,DPB1*01:09
Toetie	DPB1*01:13,DPB1*01:12
Wodka	blank,DPB1*01:13
Yoko	DPB1*01:12,DPB1*01:09
Yvonne	DPB1*01:11,DPB1*01:12|DPB1*01:12,DPB1*01:09
Locus DQA1
Carolina	DQA1*20:04,DQA1*20:04
Debbie	DQA1*01:01,DQA1*05:02
Diana	DQA1*01:01,DQA1*01:01
Frits	DQA1*20:04,DQA1*20:04
Gerrit	DQA1*20:04,DQA1*20:04
Gina	DQA1*01:01,DQA1*20:04
Indira	DQA1*20:01,DQA1*20:01
Isaac	DQA1*01:01,DQA1*20:04
Jacob	DQA1*20:04,DQA1*20:04
Jolanda	DQA1*01:01,DQA1*05:03
Karin	DQA1*01:01,DQA1*20:04
Lady	DQA1*05:02,DQA1*20:04
Liesbeth	DQA1*01:01,DQA1*01:01
Louise	DQA1*20:04,DQA1*20:04
Marco	DQA1*01:01,DQA1*20:01
Marga	DQA1*05:02,DQA1*20:01
Nina	DQA1*01:01,DQA1*20:01
Pearl	DQA1*01:01,DQA1*05:02
Regina	DQA1*01:01,DQA1*20:04
Renee	DQA1*01:01,DQA1*05:02
Sherry	DQA1*05:02,DQA1*20:04
Sonja	DQA1*20:04,DQA1*20:04
Susie	DQA1*05:02,DQA1*20:04
Tasja	DQA1*20:01,DQA1*05:03
Tineke	DQA1*20:04,DQA1*20:04
Toetie	DQA1*01:01,DQA1*20:04
Wodka	DQA1*05:02,DQA1*20:04
Yoko	DQA1*05:02,DQA1*05:03
Yvonne	DQA1*01:01,DQA1*20:04
Locus DQB1
Carolina	DQB1*03:02,DQB1*03:02
Debbie	DQB1*06:02,DQB1*15:01
Diana	DQB1*06:02,DQB1*06:02
Frits	DQB1*03:02,DQB1*03:02
Gerrit	DQB1*03:02,DQB1*03:02
Gina	DQB1*06:02,DQB1*03:02
Indira	DQB1*03:02,DQB1*03:02
Isaac	DQB1*06:02,DQB1*03:02
Jacob	DQB1*03:02,DQB1*03:02
Jolanda	DQB1*03:02,DQB1*06:01
Karin	DQB1*06:02,DQB1*03:02
Lady	DQB1*03:02,DQB1*03:05
Liesbeth	DQB1*06:02,DQB1*06:02
Louise	DQB1*03:02,DQB1*03:02
Marco	DQB1*06:02,DQB1*03:02
Marga	DQB1*15:01,DQB1*03:02
Nina	DQB1*06:02,DQB1*03:02
Pearl	DQB1*03:02,DQB1*06:01
Regina	DQB1*06:02,DQB1*03:02
Renee	DQB1*06:02,DQB1*03:02
Sherry	DQB1*03:02,DQB1*03:02
Sonja	DQB1*03:02,DQB1*03:02
Susie	DQB1*03:02,DQB1*03:02
Tasja	DQB1*03:02,DQB1*03:02
Tineke	DQB1*03:02,DQB1*03:02
Toetie	DQB1*03:02,DQB1*06:02
Wodka	DQB1*03:02,DQB1*03:02
Yoko	DQB1*03:02,DQB1*03:05
Yvonne	DQB1*06:02,DQB1*03:02
Locus DRB1
Debbie	DRB1*03:05,DRB1*07:01
Diana	DRB1*03:02,DRB1*03:02
Frits	DRB1*02:01,DRB1*02:01
Gerrit	DRB1*02:04,DRB1*02:04
Indira	DRB1*02:04,blank
Isaac	DRB1*03:05,DRB1*02:04
Jacob	DRB1*02:01,DRB1*02:04
Jolanda	DRB1*03:02,DRB1*03:09
Karin	DRB1*03:05,DRB1*02:01
Liesbeth	DRB1*03:05,DRB1*03:07
Louise	DRB1*02:04,DRB1*02:04
Marco	DRB1*03:05,DRB1*02:04
Marga	DRB1*07:01,blank
Nina	DRB1*03:07,blank
Pearl	DRB1*02:01,DRB1*03:11
Regina	DRB1*02:04,DRB1*03:07
Renee	DRB1*03:05,DRB1*02:01
Sherry	DRB1*02:01,DRB1*10:01
Sonja	DRB1*02:01,DRB1*02:04
Susie	DRB1*02:01,DRB1*02:01
Tasja	DRB1*03:09,blank
Toetie	DRB1*02:01,DRB1*03:07
Wodka	DRB1*02:01,DRB1*02:04
Yoko	DRB1*03:09,DRB1*10:01
Yvonne	DRB1*02:04,DRB1*03:07
Gina	DRB1*03:05,DRB1*02:01
Carolina	DRB1*02:01,DRB1*02:01
Lady	DRB1*02:04,DRB1*10:01
Tineke	DRB1*02:01,DRB1*02:04

## Sheet: Kumamoto
Kumamoto cohort
Locus DPB1
Genki	DPB1*01:09,DPB1*01:12
Ichigo	DPB1*01:11,DPB1*01:11
Iyo	DPB1*01:09,DPB1*01:13
Izou	DPB1*01:11,DPB1*01:13
Koiko	DPB1*01:12,DPB1*01:07
Maruku	DPB1*01:09,DPB1*01:07
Miro	DPB1*01:09,DPB1*01:11
Miyuki	blank,DPB1*01:09|DPB1*01:09,DPB1*01:09
Nozomi	DPB1*01:11,DPB1*01:07
Remu	blank,DPB1*01:09|DPB1*01:09,DPB1*01:09
Roman	blank,DPB1*01:09|DPB1*01:09,DPB1*01:09
Sango	DPB1*01:11,DPB1*01:13
Sanzou	DPB1*01:09,DPB1*01:07
Shiomi	blank,DPB1*01:11|DPB1*01:11,DPB1*01:11
Sumiko	blank,DPB1*01:07|DPB1*01:07,DPB1*01:07
Susumu	DPB1*01:12,DPB1*01:11
Takabo	DPB1*01:09,DPB1*01:07
Tamae	DPB1*01:12,DPB1*01:11
Tetsu	DPB1*01:09,DPB1*01:11
Locus DQB1
Genki	DQB1*03:02,blank|DQB1*03:02,DQB1*03:02
Ichigo	DQB1*06:02,blank|DQB1*06:02,DQB1*06:02
Iyo	DQB1*03:02,DQB1*06:07
Izou	DQB1*06:01,blank|DQB1*06:01,DQB1*06:01
Koiko	DQB1*06:02,DQB1*15:01
Maruku	DQB1*03:02,DQB1*06:02
Miro	DQB1*03:02,blank|DQB1*03:02,DQB1*03:02
Miyuki	DQB1*03:02,DQB1*06:02
Nozomi	DQB1*03:02,DQB1*06:02
Remu	DQB1*03:02,blank|DQB1*03:02,DQB1*03:02
Roman	DQB1*03:02,DQB1*06:02
Sango	DQB1*03:02,DQB1*06:02
Sanzou	DQB1*03:02,DQB1*06:02
Shiomi	DQB1*03:02,DQB1*06:02
Sumiko	DQB1*03:02,DQB1*03:02
Susumu	DQB1*06:02,blank|DQB1*06:02,DQB1*06:02
Takabo	DQB1*03:02,DQB1*06:01
Tamae	DQB1*03:02,DQB1*06:02
Tetsu	DQB1*03:02,DQB1*06:02
Locus DRB1
Ichigo	DRB1*03:02,DRB1*03:07
Iyo	DRB1*03:07,DRB1*02:04
Izou	DRB1*02:01,DRB1*03:11
Koiko	blank,DRB1*03:07|DRB1*03:07,DRB1*03:07
Maruku	DRB1*03:02,DRB1*02:04
Miyuki	DRB1*02:04,DRB1*03:05
Nozomi	blank,DRB1*03:02|DRB1*03:02,DRB1*03:02
Remu	DRB1*02:04,DRB1*02:01
Roman	DRB1*03:07,DRB1*02:01
Sango	DRB1*03:07,DRB1*02:04
Sanzou	DRB1*03:07,DRB1*02:01
Shiomi	DRB1*03:02,DRB1*10:01
Sumiko	blank,DRB1*03:09|DRB1*03:09,DRB1*03:09
Susumu	blank,DRB1*03:07|DRB1*03:07,DRB1*03:07
Takabo	DRB1*02:01,DRB1*03:11
Tamae	DRB1*03:02,DRB1*02:04
Tetsu	DRB1*03:07,DRB1*02:04

## Sheet: Texas
Texas cohort
Locus A
Ch1536	blank,A*14:01|A*14:01,A*14:01
Ch1552	A*07:01,A*09:01
Ch1558	A*14:01,A*09:01
Ch1601	A*07:01,A*06:01
Ch1605	A*03:02,A*05:01
Ch1606	A*05:01,A*03:01
Ch1629	A*03:01,A*15:01
Ch6390	A*14:01,A*03:01
Ch6394	blank,A*09:01|A*09:01,A*09:01
Ch6411	A*14:01,A*04:01
Ch6412	A*03:01,A*04:01
Ch6413	A*07:01,A*03:01
Ch6455	A*07:01,A*09:01
Ch6461	A*09:01,A*06:01
Ch6475	A*14:01,A*04:01
Ch4X0132	blank,A*05:01|A*05:01,A*05:01
Ch4X0142	A*03:01,A*01:01
Ch4X0186	blank,A*04:01|A*04:01,A*04:01
Ch4X0190	A*03:01,A*18:01
Ch4X0212	A*03:01,A*04:01
Ch4X0234	A*07:01,A*03:01
Ch4X0331	A*07:01,A*22:01
Ch4X0355	A*07:01,A*17:01
Locus B
Ch1536	B*01:01,B*09:01
Ch1552	B*01:01,B*13:01
Ch1558	B*01:01,B*03:01
Ch1601	blank,B*03:01|B*03:01,B*03:01
Ch1605	B*13:01,B*05:01
Ch1606	B*13:01,B*24:01
Ch1629	B*24:01,B*22:02
Ch6390	B*01:01,B*29:01
Ch6394	B*01:01,B*03:01
Ch6411	B*01:01,B*20:02
Ch6412	B*01:01,B*13:01
Ch6413	blank,B*24:01|B*24:01,B*24:01
Ch6455	B*01:01,B*13:01
Ch6461	B*01:01,B*03:01
Ch6475	B*01:01,B*03:01
Ch4X0132	B*13:01,B*05:01
Ch4X0142	B*01:01,B*03:01
Ch4X0186	B*01:01,B*16:01
Ch4X0190	B*24:01,B*06:02
Ch4X0212	B*01:01,B*29:01
Ch4X0234	B*01:01,B*04:01
Ch4X0331	B*05:01,B*23:04
Ch4X0355	B*05:01,B*23:02
Locus DQB1
Ch1558	blank,DQB1*06:02|DQB1*06:02,DQB1*06:02
Ch1605	blank,DQB1*06:02|DQB1*06:02,DQB1*06:02
Ch1606	DQB1*06:02,DQB1*03:05
Ch1629	blank,DQB1*03:03/04|DQB1*03:03/04,DQB1*03:03/04
Ch6390	DQB1*06:02,DQB1*03:02
Ch6411	blank,DQB1*03:02|DQB1*03:02,DQB1*03:02
Ch6412	DQB1*06:02,DQB1*03:02
Ch6455	blank,DQB1*06:01|DQB1*06:01,DQB1*06:01
Ch6461	DQB1*06:02,DQB1*03:02
Ch6475	blank,DQB1*06:01|DQB1*06:01,DQB1*06:01
Ch4X0142	DQB1*03:05,DQB1*03:02
Ch4X0190	DQB1*03:02,DQB1*06:07
Ch4X0212	DQB1*06:02,DQB1*03:02
Ch4X0234	blank,DQB1*03:02|DQB1*03:02,DQB1*03:02
Ch4X0331	DQB1*03:02,DQB1*06:07
Ch4X0355	DQB1*06:02,DQB1*06:07
Locus DRB1
Ch1558	DRB1*03:05,DRB1*07:01
Ch1605	DRB1*03:02,DRB1*03:07
Ch1606	DRB1*03:02,DRB1*10:01
Ch1629	blank,DRB1*07:02|DRB1*07:02,DRB1*07:02
Ch6390	DRB1*03:07,DRB1*10:01
Ch6411	DRB1*07:01,DRB1*02:01
Ch6412	DRB1*03:07,DRB1*02:04
Ch6455	DRB1*07:01,DRB1*03:06
Ch6461	DRB1*07:01,DRB1*03:07
Ch6475	DRB1*07:01,DRB1*02:01
Ch4X0132	DRB1*03:02,DRB1*03:07
Ch4X0142	DRB1*10:01,DRB1*02:01
Ch4X0190	DRB1*02:04,DRB1*03:13
Ch4X0212	DRB1*03:02,DRB1*03:09
Ch4X0234	blank,DRB1*02:01|DRB1*02:01,DRB1*02:01
Ch4X0331	DRB1*02:04,DRB1*03:14
Ch4X0355	DRB1*03:07,DRB1*03:12

## Sheet: Yerkes
Yerkes cohort
Locus A
Alex	A*02:01,A*04:01
Blair	A*04:01,A*11:01
Buckwheat	A*07:01,A*17:01
Chatter	A*01:01,A*04:04
CherylB	A*07:01,A*14:01
Combo	blank,A*04:01|A*04:01,A*04:01
Dali	A*03:01,A*08:03
Fritz	blank,A*07:01|A*07:01,A*07:01
Harry	blank,A*07:01|A*07:01,A*07:01
Hulk	A*04:01,A*01:01
Jena	blank,A*02:01|A*02:01,A*02:01
Kareem	A*01:01,A*08:02
LoulouB	blank,A*06:01|A*06:01,A*06:01
Martha	A*07:01,A*09:01
Mouse	A*03:01,A*09:01
Nemo	A*07:01,A*14:01
Phineas	A*07:01,A*03:01
Ross	A*04:01,A*14:01
Tank	blank,A*01:01|A*01:01,A*01:01
Todd	A*06:01,A*04:02
Ericka	A*06:01,A*09:01
Borie	A*04:01,A*03:01
Locus B
Alex	B*17:01,B*20:01
Blair	B*01:01,B*13:01
Buckwheat	B*08:02,B*22:01
Chatter	blank,B*05:01|B*05:01,B*05:01
CherylB	B*20:01,B*05:01
Combo	B*17:01,B*01:01
Dali	B*23:01,B*24:01
Fritz	B*05:01,B*24:01
Harry	B*05:01,B*09:01
Hulk	B*17:01,B*01:01
Jena	B*17:01,B*05:01
Kareem	B*16:02,B*19:01
LoulouB	B*01:01,B*04:01
Martha	B*05:01,B*10:01
Mouse	B*01:01,B*05:02
Nemo	B*01:01,B*05:01
Phineas	B*05:01,B*24:01
Ross	B*17:01,B*16:01
Tank	B*04:01,B*03:01
Todd	B*17:01,B*20:01
Ericka	B*17:01,B*01:01
Borie	B*01:01,B*24:01
Locus C
Alex	C*06:01,C*12:01
Blair	C*03:01,C*04:01
Buckwheat	C*02:02,C*09:02
Chatter	C*06:01,C*05:01
CherylB	blank,C*12:01|C*12:01,C*12:01
Combo	C*06:01,C*04:01
Dali	blank,C*09:01|C*09:01,C*09:01
Fritz	C*06:01,C*09:01
Harry	C*06:01,C*11:01
Hulk	C*06:01,C*04:01
Jena	blank,C*06:01|C*06:01,C*06:01
Kareem	C*05:01,C*13:02
LoulouB	C*04:01,C*08:01
Martha	blank,C*04:01|C*04:01,C*04:01
Mouse	C*06:01,C*04:01
Nemo	C*06:01,C*04:01
Phineas	C*06:01,C*09:01
Ross	C*06:01,C*05:01
Tank	blank,C*01:01|C*01:01,C*01:01
Todd	C*06:01,C*12:01
Ericka	C*06:01,C*04:01
Borie	C*04:01,C*09:01
