# Supplementary material for: Similar patterns of genetic diversity and linkage disequilibrium in Western chimpanzees (Pan troglodytes verus) and humans indicate highly conserved mechanisms of MHC molecular evolution
Source: BMC Evol Biol. 2020 Sep 15;20:119. doi: 10.1186/s12862-020-01669-6 (PMC7491122; doi:10.1186/s12862-020-01669-6)
Supplement: Supplementary file 14 — Additional file 14: Additional Table S14. Number of individuals for each genotype. [file 12862_2020_1669_MOESM14_ESM.xlsx]

## Sheet: Feuil1
Additional Table S14: Number of individuals for each genotype
Locus A		Locus B		Locus C		Locus DRB1		Locus DQA1		Locus DQB1		Locus DPB1
Genotype	N*	Genotype	N*	Genotype	N*	Genotype	N*	Genotype	N*	Genotype	N*	Genotype	N*
A*01:01,A*01:01	0 (2)	B*01:01,B*01:01	2 ( 3 )	C*01:01,C*01:01	0 ( 1 )	DRB1*02:01,DRB1*02:01	3 ( 4 )	DQA1*01:01,DQA1*01:01	2	DQB1*03:02,DQB1*03:02	13 ( 18 )	DPB1*01:07,DPB1*01:07	0 ( 1 )
A*01:01,A*04:04	1	B*01:01,B*03:01	5 ( 6 )	C*02:02,C*09:02	1	DRB1*02:01,DRB1*02:04	5	DQA1*01:01,DQA1*05:02	3	DQB1*03:02,DQB1*03:05	3	DPB1*01:09,DPB1*01:07	3
A*01:01,A*06:02	1	B*01:01,B*04:01	3	C*02:03,C*06:01	3	DRB1*02:01,DRB1*03:07	3	DQA1*01:01,DQA1*05:03	1	DQB1*03:02,DQB1*06:01	3	DPB1*01:09,DPB1*01:09	2 ( 5 )
A*01:01,A*07:01	1	B*01:01,B*05:01	4	C*02:03,C*09:01	1	DRB1*02:01,DRB1*03:11	3	DQA1*01:01,DQA1*20:01	2	DQB1*03:02,DQB1*06:02	22	DPB1*01:09,DPB1*01:11	4
A*01:01,A*08:02	1	B*01:01,B*05:02	1	C*03:01,C*04:01	2	DRB1*02:01,DRB1*10:01	1	DQA1*01:01,DQA1*20:04	6	DQB1*03:02,DQB1*06:07	3	DPB1*01:09,DPB1*01:12	4 ( 5 )
A*01:01,A*14:01	1	B*01:01,B*09:01	2 ( 3 )	C*04:01,C*02:03	3	DRB1*02:04,DRB1*02:04	2	DQA1*05:02,DQA1*05:03	1	DQB1*03:03/04,DQB1*03:03/04	0 ( 1 )	DPB1*01:09,DPB1*01:13	2
A*02:01,A*02:01	0 (1)	B*01:01,B*13:01	6 ( 7 )	C*04:01,C*04:01	2 ( 6 )	DRB1*02:04,DRB1*03:05	3	DQA1*05:02,DQA1*20:01	1	DQB1*06:01,DQB1*06:01	0 ( 3 )	DPB1*01:11,DPB1*01:07	3
A*02:01,A*04:01	2	B*01:01,B*14:01	3	C*04:01,C*05:01	1	DRB1*02:04,DRB1*03:07	6	DQA1*05:02,DQA1*20:04	4	DQB1*06:02,DQB1*03:05	1	DPB1*01:11,DPB1*01:11	2 ( 3 )
A*03:01,A*01:01	1	B*01:01,B*16:01	1	C*04:01,C*06:01	8	DRB1*02:04,DRB1*03:13	1	DQA1*20:01,DQA1*05:03	1	DQB1*06:02,DQB1*06:02	2 ( 6 )	DPB1*01:11,DPB1*01:12	4 ( 5 )
A*03:01,A*03:01	0 (2)	B*01:01,B*20:02	1	C*04:01,C*08:01	1	DRB1*02:04,DRB1*03:14	1	DQA1*20:01,DQA1*20:01	1	DQB1*06:02,DQB1*06:07	1	DPB1*01:11,DPB1*01:13	4
A*03:01,A*04:01	2 (3)	B*01:01,B*24:01	1	C*04:01,C*09:01	3	DRB1*02:04,DRB1*10:01	1	DQA1*20:04,DQA1*20:04	7	DQB1*06:02,DQB1*15:01	2	DPB1*01:12,DPB1*01:07	2
A*03:01,A*07:01	4	B*01:01,B*24:02	2 (3)	C*04:01,C*11:01	2	DRB1*03:02,DRB1*02:04	2			DQB1*15:01,DQB1*03:02	1	DPB1*01:12,DPB1*01:18	1
A*03:01,A*08:03	1	B*01:01,B*29:01	3	C*05:01,C*13:02	1	DRB1*03:02,DRB1*03:02	1 ( 2 )					DPB1*01:12,DPB1*03:04	1
A*03:01,A*09:01	3 (4)	B*03:01,B*03:01	0 ( 1 )	C*06:01,C*05:01	2	DRB1*03:02,DRB1*03:07	3					DPB1*01:13,DPB1*01:12	2
A*03:01,A*14:01	2	B*04:01,B*03:01	1	C*06:01,C*05:02	2	DRB1*03:02,DRB1*03:09	2
A*03:01,A*15:01	1	B*05:01,B*05:01	0 ( 1 )	C*06:01,C*06:01	1 ( 2 )	DRB1*03:02,DRB1*10:01	2
A*03:01,A*18:01	1	B*05:01,B*09:01	1	C*06:01,C*09:01	4	DRB1*03:05,DRB1*02:01	3
A*03:02,A*05:01	2	B*05:01,B*10:01	1	C*06:01,C*11:01	2	DRB1*03:05,DRB1*03:07	1
A*04:01,A*01:01	1	B*05:01,B*16:01	2	C*06:01,C*12:01	2	DRB1*03:05,DRB1*07:01	2
A*04:01,A*04:01	0 (3)	B*05:01,B*23:02	1	C*09:01,C*09:01	0 ( 1 )	DRB1*03:07,DRB1*03:12	1
A*04:01,A*05:01	0 (1)	B*05:01,B*23:04	1	C*09:01,C*11:01	1	DRB1*03:07,DRB1*10:01	1
A*04:01,A*06:01	1 (2)	B*05:01,B*24:01	2	C*12:01,C*12:01	0 ( 1 )	DRB1*03:09,DRB1*10:01	1
A*04:01,A*06:02	0 (1)	B*08:02,B*22:01	1			DRB1*07:01,DRB1*02:01	2
A*04:01,A*09:01	1 (3)	B*13:01,B*05:01	4			DRB1*07:01,DRB1*03:06	1
A*04:01,A*11:01	1	B*13:01,B*24:01	1			DRB1*07:01,DRB1*03:07	1
A*04:01,A*14:01	3	B*13:01,B*24:02	1			DRB1*10:01,DRB1*02:01	1
A*05:01,A*03:01	4	B*13:01,B*29:01	1			DRB1*03:07,DRB1*03:07	0 ( 2 )
A*05:01,A*05:01	0 (1)	B*14:01,B*03:01	1			DRB1*03:09,DRB1*03:09	0 ( 1 )
A*06:01,A*04:02	1	B*14:01,B*05:01	2			DRB1*07:02,DRB1*07:02	0 ( 1 )
A*06:01,A*06:01	0 (1)	B*16:02,B*19:01	1
A*06:01,A*09:01	3	B*17:01,B*01:01	3
A*06:01,A*11:01	1	B*17:01,B*05:01	1
A*07:01,A*06:01	1	B*17:01,B*16:01	1
A*07:01,A*07:01	0 (2)	B*17:01,B*20:01	2
A*07:01,A*09:01	3	B*20:01,B*05:01	1
A*07:01,A*11:01	1	B*23:01,B*24:01	1
A*07:01,A*14:01	3	B*24:01,B*06:02	1
A*07:01,A*17:01	2	B*24:01,B*22:02	1
A*07:01,A*22:01	1	B*24:01,B*24:01	0 ( 1 )
A*09:01,A*01:01	1	B*24:02,B*03:01	0 ( 1 )
A*09:01,A*09:01	0 (3)	B*24:02,B*09:01	0 ( 1 )
A*09:01,A*14:01	2	B*24:02,B*24:02	0 ( 2 )
A*14:01,A*14:01	0 (1)
* Number of individuals for each genotype, into brakets when taking into account ambiguities.
